# Supplementary material for: Dynamics of the charge transfer to solvent process in aqueous iodide
Source: Nat Commun. 2024 Mar 21;15:2544. doi: 10.1038/s41467-024-46772-0 (PMC11258362; doi:10.1038/s41467-024-46772-0)
Supplement: Supplementary file 6 — Source Data [file 41467_2024_46772_MOESM6_ESM.zip]

Archive with 58 entries (53 files):
- fig_data/
- fig_data/fig1/
- fig_data/All_Figure.ipynb
- fig_data/fig2/
- fig_data/fig3/
- fig_data/fig1/rdf_md_ion_gIH.dat
- fig_data/fig1/rdf_pimd_100_ctts_gIO.dat
- fig_data/fig1/.DS_Store
- __MACOSX/fig_data/fig1/._.DS_Store
- fig_data/fig1/rdf_pimd_100_ctts_gIH.dat
- fig_data/fig1/rdf_md_ion_gIO.dat
- fig_data/fig1/rdf_pimd_ion_gIH.dat
- fig_data/fig1/ion_angle.npy
- fig_data/fig1/rdf_md_i_gIO.dat
- fig_data/fig1/ctts_angle.npy
- fig_data/fig1/i_angle.npy
- fig_data/fig1/rdf_md_100_ctts_gIO.dat
- fig_data/fig1/rdf_md_i_gIH.dat
- fig_data/fig1/rdf_pimd_ion_gIO.dat
- fig_data/fig1/rdf_md_100_ctts_gIH.dat
- fig_data/fig1/theta.png
- __MACOSX/fig_data/fig1/._theta.png
- fig_data/fig1/rdf_pimd_i_gIO.dat
- fig_data/fig1/rdf_md_50_ctts_gIH.dat
- fig_data/fig1/rdf_pimd_i_gIH.dat
- fig_data/fig1/rdf_md_50_ctts_gIO.dat
- fig_data/fig1/rdf_pimd_50_ctts_gIH.dat
- fig_data/fig1/rdf_pimd_50_ctts_gIO.dat
- fig_data/fig2/fig2_g1.dat
- fig_data/fig2/fig2_g2.dat
- fig_data/fig2/fig2_g3.dat
- fig_data/fig2/t0.dat
- fig_data/fig2/.DS_Store
- __MACOSX/fig_data/fig2/._.DS_Store
- fig_data/fig2/fig2_g4.dat
- fig_data/fig2/fig2_g5.dat
- fig_data/fig2/ss.png
- __MACOSX/fig_data/fig2/._ss.png
- fig_data/fig2/t0_dis_i_e.dat
- fig_data/fig2/he.png
- __MACOSX/fig_data/fig2/._he.png
- fig_data/fig2/share.png
- __MACOSX/fig_data/fig2/._share.png
- fig_data/fig2/ctts.png
- __MACOSX/fig_data/fig2/._ctts.png
- fig_data/fig2/.ipynb_checkpoints/
- fig_data/fig2/cp.png
- __MACOSX/fig_data/fig2/._cp.png
- fig_data/fig2/t_dis_lv_gyr
- fig_data/fig2/ctts2.png
- __MACOSX/fig_data/fig2/._ctts2.png
- fig_data/fig3/he
- fig_data/fig3/ctts
- fig_data/fig3/ss
- __MACOSX/fig_data/fig3/._ss
- fig_data/fig3/ti.dat
- fig_data/fig3/cp
- fig_data/fig2/.ipynb_checkpoints/Fig.2-checkpoint.ipynb
