# Supplementary material for: Dynamics of the charge transfer to solvent process in aqueous iodide
Source: Nat Commun. 2024 Mar 21;15:2544. doi: 10.1038/s41467-024-46772-0 (PMC11258362; doi:10.1038/s41467-024-46772-0)
Supplement: Supplementary file 6 — Source Data [file 41467_2024_46772_MOESM6_ESM.zip › fig_data/All_Figure.ipynb]

# %% [code]
import numpy as np
import matplotlib.pyplot as plt
import matplotlib as mpl
import matplotlib.image as mpimg
import warnings
from mpl_toolkits.axes_grid1.inset_locator import inset_axes

warnings.filterwarnings('ignore')

%matplotlib inline


# %% [markdown]
# Figure 1

# %% [code]


#Load the RDF data from FIG1 folder. 
#The first two columns are RDFs and the third column is the error
#Error bars correspond to standard error of mean calculated using block averaging.

ion_md_io = np.genfromtxt("./fig1/rdf_md_ion_gIO.dat")
ion_md_ih = np.genfromtxt("./fig1/rdf_md_ion_gIH.dat")
ion_pimd_io = np.genfromtxt("./fig1/rdf_pimd_ion_gIO.dat")
ion_pimd_ih = np.genfromtxt("./fig1/rdf_pimd_ion_gIH.dat")


ctts_md_io = np.genfromtxt("./fig1/rdf_md_50_ctts_gIO.dat")
ctts_md_ih = np.genfromtxt("./fig1/rdf_md_50_ctts_gIH.dat")
ctts_pimd_io = np.genfromtxt("./fig1/rdf_pimd_50_ctts_gIO.dat")
ctts_pimd_ih = np.genfromtxt("./fig1/rdf_pimd_50_ctts_gIH.dat")

ctts100_md_io = np.genfromtxt("./fig1/rdf_md_100_ctts_gIO.dat")
ctts100_md_ih = np.genfromtxt("./fig1/rdf_md_100_ctts_gIH.dat")
ctts100_pimd_io = np.genfromtxt("./fig1/rdf_pimd_100_ctts_gIO.dat")
ctts100_pimd_ih = np.genfromtxt("./fig1/rdf_pimd_100_ctts_gIH.dat")

i_md_io = np.genfromtxt("./fig1/rdf_md_i_gIO.dat")
i_md_ih = np.genfromtxt("./fig1/rdf_md_i_gIH.dat")
i_pimd_io = np.genfromtxt("./fig1/rdf_pimd_i_gIO.dat")
i_pimd_ih = np.genfromtxt("./fig1/rdf_pimd_i_gIH.dat")


ion_bins=np.load("./fig1/ion_angle.npy",allow_pickle=True)
ctts_bins=np.load("./fig1/ctts_angle.npy",allow_pickle=True)
i_bins=np.load("./fig1/i_angle.npy",allow_pickle=True)


# %% [code]
fig, ax = plt.subplot_mosaic([['a','d','g'],
                              ['b','e','h'],
                              ['c','f','i']],
                              figsize=(12, 8), layout="constrained",dpi=400)

xmax=7

#plt.rcParams['xtick.labelsize']=18
#plt.rcParams['ytick.labelsize']=18

ax['a'].plot(ion_md_io[:,0],ion_md_io[:,1],color="red")
ax['a'].fill_between(ion_md_io[:,0],ion_md_io[:,1]-ion_md_io[:,2], ion_md_io[:,1] +ion_md_io[:,2],color="red",alpha=0.2)
ax['a'].plot(ion_pimd_io[:,0], ion_pimd_io[:,1] ,color="blue")
ax['a'].fill_between(ion_pimd_io[:,0], ion_pimd_io[:,1] -ion_pimd_io[:,2], ion_pimd_io[:,1] +ion_pimd_io[:,2],color="b",alpha=0.2)
ax['a'].set_xlim([2,xmax])
ax['a'].set_ylim([0,2.5])
ax['a'].set_ylabel("g(r)",fontsize=18)
ax['a'].set_xlabel("r$_\mathrm{ I-O}$ (Å)",fontsize=18)
ax['a'].text(1.7,2.6,"a",fontsize=24)
ax['a'].text(3,2.7,"Aqueous Iodide",fontsize=18)


ax['b'].plot(ion_md_ih[:,0], ion_md_ih[:,1] ,color="red",label="Classical")
ax['b'].fill_between(ion_md_ih[:,0], ion_md_ih[:,1] -ion_md_ih[:,2], ion_md_ih[:,1] +ion_md_ih[:,2],color="red",alpha=0.2)
ax['b'].plot(ion_pimd_ih[:,0], ion_pimd_ih[:,1] ,color="blue",label="Quantum")
ax['b'].fill_between(ion_pimd_ih[:,0], ion_pimd_ih[:,1] -ion_pimd_ih[:,2], ion_pimd_ih[:,1] +ion_pimd_ih[:,2],color="b",alpha=0.2)
ax['b'].set_ylabel("g(r)",fontsize=18)
ax['b'].set_xlabel("r$_\mathrm{ I-H}$ (Å)",fontsize=18)
ax['b'].set_ylim([0,2.5])
ax['b'].set_xlim([1,xmax])
ax['b'].text(0.7,2.6,"b",fontsize=24)


### ctts


ax['d'].plot(ctts_md_io[:,0], ctts_md_io[:,1] ,color="red",linestyle='--')
ax['d'].plot(ctts_pimd_io[:,0], ctts_pimd_io[:,1] ,color="blue",linestyle='--')
ax['d'].plot(ctts100_md_io[:,0], ctts100_md_io[:,1] ,color="red")
ax['d'].fill_between(ctts100_md_io[:,0], ctts100_md_io[:,1] -ctts100_md_io[:,2], ctts100_md_io[:,1] +ctts100_md_io[:,2],color="red",alpha=0.2)
ax['d'].plot(ctts100_pimd_io[:,0], ctts100_pimd_io[:,1] ,color="blue")
ax['d'].fill_between(ctts100_pimd_io[:,0], ctts100_pimd_io[:,1] -ctts100_pimd_io[:,2], ctts100_pimd_io[:,1] +ctts100_pimd_io[:,2],color="b",alpha=0.2)
ax['d'].set_xlim([2,xmax])
ax['d'].set_ylim([0,2.5])
ax['d'].set_xlabel("r$_\mathrm{ I-O}$ (Å)",fontsize=18)
#ax['d'].set_xticklabels([],fontsize=18)
ax['d'].set_yticklabels([],fontsize=18)
ax['d'].text(1.7,2.6,"d",fontsize=24)
ax['d'].text(4.3,2.7,"CTTS",fontsize=18)


ax['e'].plot(ctts_md_ih[:,0], ctts_md_ih[:,1] ,color="red",label="Classical",linestyle='--')
ax['e'].plot(ctts_pimd_ih[:,0], ctts_pimd_ih[:,1] ,color="blue",label="Quantum",linestyle='--')
ax['e'].plot(ctts100_md_ih[:,0], ctts100_md_ih[:,1] ,color="red")
ax['e'].fill_between(ctts100_md_ih[:,0], ctts100_md_ih[:,1] -ctts100_md_ih[:,2], ctts100_md_ih[:,1] +ctts100_md_ih[:,2],color="r",alpha=0.2)
ax['e'].plot(ctts100_pimd_ih[:,0], ctts100_pimd_ih[:,1] ,color="blue")
ax['e'].fill_between(ctts100_pimd_ih[:,0], ctts100_pimd_ih[:,1] -ctts100_pimd_ih[:,2], ctts100_pimd_ih[:,1] +ctts100_pimd_ih[:,2],color="b",alpha=0.2)
ax['e'].set_xlabel("r$_\mathrm{ I-H}$ (Å)",fontsize=18)
ax['e'].set_yticklabels([],fontsize=18)
ax['e'].set_ylim([0,2.5])
ax['e'].set_xlim([1,xmax])
ax['e'].text(0.7,2.6,"e",fontsize=24)


### i_ion


ax['g'].plot(i_md_io[:,0], i_md_io[:,1] ,color="red",label="Classical")
ax['g'].fill_between(i_md_io[:,0], i_md_io[:,1] -i_md_io[:,2], i_md_io[:,1] +i_md_io[:,2],color="r",alpha=0.2)
ax['g'].plot(i_pimd_io[:,0], i_pimd_io[:,1] ,color="blue",label="Quantum")
ax['g'].fill_between(i_pimd_io[:,0], i_pimd_io[:,1] -i_pimd_io[:,2], i_pimd_io[:,1] +i_pimd_io[:,2],color="b",alpha=0.2)
ax['g'].set_xlim([2,xmax])
ax['g'].set_ylim([0,2.5])
ax['g'].set_xlabel("r$_\mathrm{ I-O}$ (Å)",fontsize=18)
ax['g'].set_yticklabels([],fontsize=18)
ax['g'].text(1.7,2.6,"g",fontsize=24)
ax['g'].text(3,2.7,"Aqueous Iodine",fontsize=18)
ax['g'].legend(frameon=False,fontsize=12)


ax['h'].plot(i_md_ih[:,0], i_md_ih[:,1] ,color="red",label="Classical")
ax['h'].fill_between(i_md_ih[:,0], i_md_ih[:,1] -i_md_ih[:,2], i_md_ih[:,1] +i_md_ih[:,2],color="r",alpha=0.2)
ax['h'].plot(i_pimd_ih[:,0], i_pimd_ih[:,1] ,color="blue",label="Quantum")
ax['h'].fill_between(i_pimd_ih[:,0], i_pimd_ih[:,1] -i_pimd_ih[:,2], i_pimd_ih[:,1] +i_pimd_ih[:,2],color="b",alpha=0.2)
ax['h'].set_xlabel("r$_\mathrm{ I-H}$ (Å)",fontsize=18)
ax['h'].set_yticklabels([],fontsize=18)
ax['h'].set_ylim([0,2.5])
ax['h'].set_xlim([1,xmax])
ax['h'].text(0.65,2.6,"h",fontsize=24)

theta = mpimg.imread('./fig1/theta.png')
ax['c'].pcolor(ion_bins[1],ion_bins[2],np.log10(np.transpose(ion_bins[0])),cmap="viridis")
ax['c'].set_ylabel("cos$\mathrm{\\theta}$",fontsize=18)
ax['c'].set_xlabel("d$_\mathrm{ I-O}$ (Å)",fontsize=18)
ax['c'].set_xlim([2,5])
ax['c'].text(1.85,1.1,"c",fontsize=24)
inset_ax=ax['c'].inset_axes([0.0,0.1,0.35,0.75])
inset_ax.imshow(theta)  
for spine in inset_ax.spines.values():
    spine.set_visible(False)
inset_ax.set_xticks([])
inset_ax.set_yticks([])

ax['f'].pcolor(ctts_bins[1],ctts_bins[2],np.log10(np.transpose(ctts_bins[0])),cmap="viridis")
ax['f'].set_xlim([2,5])
ax['f'].set_yticklabels([],fontsize=18)
ax['f'].set_xlabel("d$_\mathrm{ I-O}$ (Å)",fontsize=18)
ax['f'].text(1.85,1.1,"f",fontsize=24)


hist = ax['i'].pcolor(i_bins[1],i_bins[2],np.log10(np.transpose(i_bins[0])),cmap="viridis")
ax['i'].set_xlim([2,5])
ax['i'].set_yticklabels([],fontsize=18)
ax['i'].set_xlabel("d$_\mathrm{ I-O}$ (Å)",fontsize=18)
ax['i'].text(1.85,1.1,"i",fontsize=24)
cbar = fig.colorbar(hist,ax=ax['i'])
cbar.set_ticks(ticks=[0, 1, 2], labels=['1', '10', '100'])

fig.savefig("FIG1.pdf", dpi=400)


# %% [code]


# %% [code]


# %% [markdown]
# Figure 2


# %% [code]
t0=np.genfromtxt("./fig2/t0.dat")

#load time, I-e distance, KS level of electron, gyration radius
all_time = np.genfromtxt('./fig2/t_dis_lv_gyr')[:,0]
all_dis  = np.genfromtxt('./fig2/t_dis_lv_gyr')[:,1]
all_lv   = np.genfromtxt('./fig2/t_dis_lv_gyr')[:,2]
all_gyr  = np.genfromtxt('./fig2/t_dis_lv_gyr')[:,3]

#load I-e distance of five CTTS trajectories
g1 = np.genfromtxt('./fig2/fig2_g1.dat')
g2 = np.genfromtxt('./fig2/fig2_g2.dat')
g3 = np.genfromtxt('./fig2/fig2_g3.dat')
g4 = np.genfromtxt('./fig2/fig2_g4.dat')
g5 = np.genfromtxt('./fig2/fig2_g5.dat')


#Find the distance and gyration radius in the time range 50-100 fs
t_50_100_dis = all_dis[np.where( (all_time < 100) & (all_time > 50))]
t_50_100_gyr = all_gyr[np.where( (all_time < 100) & (all_time > 50))]

#Find the distance and gyration radius in the time range 1ps-5ps
t_ps_dis = all_dis[np.where( (all_time < 5000) & (all_time > 1000))]
t_ps_gyr = all_gyr[np.where( (all_time < 5000) & (all_time > 1000))]


#color_bar=["#dc267f","orange","#009e73","blue"]
#color_bar=['#CC3311','#EE7733','#009988',"#0077BB"]
color_bar=['red','orange','#33BBEE','blue']

# %% [code]
fig, ax = plt.subplot_mosaic([['a','b','c'],
                              ['d','e','f'],
                              ['0','1','2']],
                              figsize=(12, 12), layout="constrained",dpi=400)
labelsize=18
ax['0'].plot(g1[:,0]/1000, g1[:,1],linewidth=4,color=color_bar[-1],alpha=1)
ax['0'].plot(g2[:,0]/1000, g2[:,1],linewidth=4,color=color_bar[0],alpha=1)
ax['0'].plot(g3[:,0]/1000, g3[:,1],linewidth=4,color="black",alpha=0.5)
ax['0'].plot(g4[:,0]/1000, g4[:,1],linewidth=4,color="black",alpha=0.5)
ax['0'].plot(g5[:,0]/1000, g5[:,1],linewidth=4,color="black",alpha=0.5)
ax['0'].set_xlim([0,5])
ax['0'].tick_params(axis='both',labelsize=labelsize*0.8)

ax["0"].set_ylabel("d$_{\mathrm{I-e}}$ ($\mathrm{\AA}$)",fontsize=labelsize)
ax["0"].set_xlabel("Time (ps)",fontsize=labelsize)

ax["1"].hist(t0[:,0],color=color_bar[0],bins=50,density=True,alpha=0.5)
ax["1"].hist(t_50_100_dis,color=color_bar[1],bins=50,density=True,alpha=0.5, label = "t = 50~100fs")
ax["1"].hist(t_ps_dis,color=color_bar[2],bins=50,density=True,alpha=0.5, label = "t = 1~5 ps")
ax["1"].set_xlim([0,10])
ax["1"].set_xlabel("d$_{\mathrm{I-e}}$ ($\mathrm{\AA}$)",fontsize=labelsize)
ax["1"].set_ylabel("",fontsize=24)
ax["1"].set_ylim([0,1.3])

ax['1'].tick_params(axis='both',labelsize=labelsize*0.8)

ax["1"].set_yticklabels([])
state= [0,3.3,4.2,8,12]

ax['1'].axvspan(state[0],state[1],alpha=0.1, color=color_bar[0])
ax['1'].axvspan(state[1],state[2],alpha=0.1, color=color_bar[1])
ax['1'].axvspan(state[2],state[3],alpha=0.1, color=color_bar[2])
ax['1'].axvspan(state[3],state[4],alpha=0.1, color=color_bar[3])
ax["1"].yaxis.set_major_locator(plt.NullLocator())

ax["1"].text(0.8,1.15,"CTTS",fontsize=16)
ax["1"].text(3.33,1.15,"CP",fontsize=16)
ax["1"].text(5.5,1.15,"SS",fontsize=16)
ax["1"].text(8.5,1.15,"HE",fontsize=16)


# Load images
ctts = mpimg.imread('./fig2/ctts.png')
ctts2 = mpimg.imread('./fig2/ctts2.png')
cp = mpimg.imread('./fig2/cp.png')
share = mpimg.imread('./fig2/share.png')
ss = mpimg.imread('./fig2/ss.png')
he = mpimg.imread('./fig2/he.png')


ax["a"].imshow(ctts2)
ax["b"].imshow(ctts)
ax["c"].imshow(cp)
ax["d"].imshow(share)
ax["e"].imshow(ss)
ax["f"].imshow(he)

iter = 0 
xlabel=["CTTS (r$_{\mathrm{gyr}}$ ~ 4.5 $\mathrm{\AA}$)","CTTS (r$_{\mathrm{gyr}}$ > 5.5 $\mathrm{\AA}$)","Contact-pair","Solvent-shared","Solvent-separated","Hydrated electron"]
for i in ["a","b","c","d","e","f"]:
    ax[i].set_yticklabels("")
    ax[i].set_xlabel(str(xlabel[iter]),fontsize = labelsize)
    ax[i].xaxis.set_major_locator(plt.NullLocator())
    ax[i].yaxis.set_major_locator(plt.NullLocator())
    ax[i].text(-100,0,i,fontsize=24)
    iter = iter + 1 


ax["2"].hist(t0[:,1]*0.529177,color=color_bar[0],bins=50,density=True,alpha=0.5, label="t = 0 ")
ax["2"].hist(t_50_100_gyr,color=color_bar[1],bins=50,density=True,alpha=0.5, label="t = 50 ~ 100 fs")
ax["2"].hist(t_ps_gyr,color=color_bar[2],bins=50,density=True,alpha=0.5, label="t = 1 ~ 5 ps")
ax["2"].legend(frameon=False,fontsize=16)

ax["2"].set_xlim([2.,6.5])
ax["2"].set_xlabel("r$_{\mathrm{gyr}}$ ($\mathrm{\AA}$)",fontsize=labelsize)
ax["2"].set_ylabel("")
ax["2"].set_yticklabels([])
ax['2'].tick_params(axis='both',labelsize=labelsize*0.8)
ax["2"].yaxis.set_major_locator(plt.NullLocator())


ax["0"].text(-0.29,12,"g",fontsize=24)
ax["1"].text(-0.58,1.27,"h",fontsize=24)
ax["2"].text(1.85,3.65,"i",fontsize=24)

fig.savefig("FIG2.pdf", dpi=400)


# %% [markdown]
# Figure 3

# %% [code]
#This distance array defines the states
#CTTS 0-3.3, CP 3.3-4.3, SS: 4.3-8.0, HE: 8-12
state= [0,3.3,4.3,8,12]


#This is a constant shift, which align the KS energy level to VBE. (See Eq.2)
#We align the KS energy level of hydrated electron with ab-initio (or experimental value)
vbe_shift=5.2

plt.rcParams['xtick.labelsize']=14
plt.rcParams['ytick.labelsize']=14


#Load the free energy as a function of I-e distance 
ti=np.genfromtxt("./fig3/ti.dat")
xnew,f2_int,err = ti[:,0], ti[:,1], ti[:,2]

#plot a morse potential with given parameter
def morse(x,d,a,e):
    return d*(1 - np.exp(-a*x + a*e))**2

fig, ax = plt.subplot_mosaic([['1', '3','4'],
                              ['1', '3','4'],
                              ['1', '3','4'],
                              ['2', '3','4'],
                              ['2', '3','4']],
                              figsize=(12, 4), layout="constrained",dpi=400)


ax['1'].plot(xnew,(f2_int-np.min(f2_int)),color="blue",alpha=1,linewidth=3)
ax['1'].fill_between(xnew,f2_int-err-np.min(f2_int),f2_int+err-np.min(f2_int),color="blue",alpha=0.2)

ax['1'].axvspan(state[0],state[1],alpha=0.1, color=color_bar[0])
ax['1'].axvspan(state[1],state[2],alpha=0.1, color=color_bar[1])
ax['1'].axvspan(state[2],state[3],alpha=0.1, color=color_bar[2])
ax['1'].axvspan(state[3],state[4],alpha=0.1, color=color_bar[3])

ax['1'].set_ylabel("Energy (eV) ",fontsize=14)
ax['1'].set_xlim([0,12])
ax['1'].set_ylim([-0.2,0.7])
ax['1'].text(-0.8,0.6,"a",fontsize=24)


x_morse=np.linspace(0,12,100)
ax['1'].plot(x_morse,morse(x_morse,0.2762,1.0,4.299),'--',color=color_bar[3],linewidth=3,label='Fitted')
ax['1'].plot(x_morse,morse(x_morse,0.06,1.0,4),'--',color=color_bar[0],linewidth=3,label='Ref[22]')
ax['1'].plot(x_morse,morse(x_morse,0.08,1.1,4),'--',color=color_bar[1],linewidth=3,label='Ref[19]')
ax['1'].plot(x_morse,morse(x_morse,0.11,1.0,6.1),'--',color=color_bar[2],linewidth=3,label="Ref[7]")

ax["1"].text(0.8,-.15,"CTTS",fontsize=16)
ax["1"].text(3.3,-.15,"CP",fontsize=16)
ax["1"].text(5.5,-.15,"SS",fontsize=16)
ax["1"].text(9.5,-.15,"HE",fontsize=16)
ax['1'].legend(bbox_to_anchor=(0.5, 1.05), fontsize=13, loc='upper center',ncol=2)


#plot the VBE vs distance scatter plot 
def plt_dis_level(all_lv,all_dis,min,max,lv_max,color,label,scale):
    ax['2'].scatter(all_dis[np.where( (all_dis > min )&( all_dis < max )&( all_lv > lv_max))],
                all_lv[np.where( (all_dis > min )&( all_dis < max )&( all_lv > lv_max))],alpha=0.2,color=color,label=label)
    


ax['2'].text(-0.8,5,"b",fontsize=24)
plt_dis_level(vbe_shift-all_lv,all_dis,state[0],state[1],1,color_bar[0],"CTTS",1.2)
plt_dis_level(vbe_shift-all_lv,all_dis,state[1],state[2],1,color_bar[1],"CP",0.75)
plt_dis_level(vbe_shift-all_lv,all_dis,state[2],state[3],2,color_bar[2],"SS",0.35)
plt_dis_level(vbe_shift-all_lv,all_dis,state[3],state[4],2,color_bar[3],"HE",0.2)

ax['2'].set_ylim([1,5])


ax['2'].set_xlim([0,12])

ax['2'].set_xlabel("I-e$_{aq}^-$ distance (Å)",fontsize=14)
ax['2'].set_ylabel("VBE (eV)",fontsize=14)


#####
def plt_gyr_level(all_gyr,all_lv,all_dis,min,max,lv_max,color,label):
    ax['3'].scatter(all_gyr[np.where( (all_dis > min )&( all_dis < max )&( all_lv < lv_max))],vbe_shift-all_lv[np.where( (all_dis > min )&( all_dis < max )& ( all_lv < lv_max))],alpha=0.5,color=color,label=label)
    

plt_gyr_level(all_gyr,all_lv,all_dis,state[0],state[1],5.0,color_bar[0],"CTTS")
plt_gyr_level(all_gyr,all_lv,all_dis,state[1],state[2],3.0,color_bar[1],"CP")
plt_gyr_level(all_gyr,all_lv,all_dis,state[2],state[3],2.5,color_bar[2],"SS")
plt_gyr_level(all_gyr,all_lv,all_dis,state[3],state[4],2.5,color_bar[3],"HE")


ax['3'].set_xlabel("Gyration radius (Å)",fontsize=14)
ax['3'].set_ylabel("VBE (eV)",fontsize=14)
ax['3'].text(1.3,5.35,"c",fontsize=24)
ax['3'].legend(fontsize=16,frameon=False)


####
def plt_vbe(all_lv,all_dis,min,max,lv_max,color,label,scale):
    n, bins, patches = plt.hist(all_lv[np.where( (all_dis > min )&( all_dis < max )&( all_lv > lv_max))],bins=100,range=[0,5], density=True,alpha=0.0,color=color)
    sigma = np.std(all_lv[np.where( (all_dis > min )&( all_dis < max )&( all_lv > lv_max))])
    mu =np.average(all_lv[np.where( (all_dis > min )&( all_dis < max )&( all_lv > lv_max))])
    #print(mu,sigma/np.sqrt(len(all_lv[np.where( (all_dis > min )&( all_dis < max )&( all_lv > lv_max))])))
    y = ((1 / (np.sqrt(2 * np.pi) * sigma)) *
         np.exp(-0.5 * (1 / sigma * (bins - mu))**2))
    ax['4'].plot(bins, scale*y, '-',color=color,label=label)
    ax['4'].legend()
    
plt_vbe(vbe_shift-all_lv,all_dis,state[0],state[1],1,color_bar[0],"CTTS",1.1)
plt_vbe(vbe_shift-all_lv,all_dis,state[1],state[2],1,color_bar[1],"CP",1.45)
plt_vbe(vbe_shift-all_lv,all_dis,state[2],state[3],2,color_bar[2],"SS",1.2)
plt_vbe(vbe_shift-all_lv,all_dis,state[3],state[4],2,color_bar[3],"HE",0.25)

exp_ctts=np.genfromtxt("./fig3/ctts",delimiter=",")
exp_cp=np.genfromtxt("./fig3/cp",delimiter=",")
exp_he=np.genfromtxt("./fig3/he",delimiter=",")
exp_ss=np.genfromtxt("./fig3/ss",delimiter=",")

ax['4'].plot(exp_ctts[:,0],exp_ctts[:,1],'--',color=color_bar[0])
ax['4'].plot(exp_cp[:,0],exp_cp[:,1],'--',color=color_bar[1])
ax['4'].plot(exp_he[:,0],exp_he[:,1],'--',color=color_bar[2])
ax['4'].plot(exp_ss[:,0],exp_ss[:,1],'--',color=color_bar[3])

ax['4'].legend(frameon=False,fontsize=14)

ax['4'].set_xlim([0,5])
ax['4'].set_ylim([0,1.2])
ax['4'].set_xticklabels([0,1,2,3,4,5],fontsize=14)
ax['4'].set_yticklabels([],fontsize=14)
ax['4'].set_ylabel("Intensity (arb. units)",fontsize=14)
ax['4'].set_xlabel("VBE (eV)",fontsize=14)
ax['4'].text(-0.32,1.18,"d",fontsize=24)

fig.savefig("FIG3.pdf", dpi=400)


# %% [code]


# %% [code]


# %% [code]


# %% [code]
