# Supplementary material for: Dynamics of the charge transfer to solvent process in aqueous iodide
Source: Nat Commun. 2024 Mar 21;15:2544. doi: 10.1038/s41467-024-46772-0 (PMC11258362; doi:10.1038/s41467-024-46772-0)
Supplement: Supplementary file 6 — Source Data [file 41467_2024_46772_MOESM6_ESM.zip › fig_data/fig1/rdf_md_ion_gIH.dat]

4.906249999999999500e-02 0.000000000000000000e+00 0.000000000000000000e+00
1.471874999999999711e-01 0.000000000000000000e+00 0.000000000000000000e+00
2.453124999999999611e-01 0.000000000000000000e+00 0.000000000000000000e+00
3.434374999999999512e-01 0.000000000000000000e+00 0.000000000000000000e+00
4.415624999999999689e-01 0.000000000000000000e+00 0.000000000000000000e+00
5.396874999999998757e-01 0.000000000000000000e+00 0.000000000000000000e+00
6.378124999999998934e-01 0.000000000000000000e+00 0.000000000000000000e+00
7.359374999999999112e-01 0.000000000000000000e+00 0.000000000000000000e+00
8.340624999999999289e-01 0.000000000000000000e+00 0.000000000000000000e+00
9.321874999999999467e-01 0.000000000000000000e+00 0.000000000000000000e+00
1.030312499999999964e+00 0.000000000000000000e+00 0.000000000000000000e+00
1.128437499999999982e+00 0.000000000000000000e+00 0.000000000000000000e+00
1.226562499999999778e+00 0.000000000000000000e+00 0.000000000000000000e+00
1.324687499999999796e+00 0.000000000000000000e+00 0.000000000000000000e+00
1.422812499999999813e+00 0.000000000000000000e+00 0.000000000000000000e+00
1.520937499999999831e+00 0.000000000000000000e+00 0.000000000000000000e+00
1.619062499999999849e+00 0.000000000000000000e+00 0.000000000000000000e+00
1.717187499999999867e+00 0.000000000000000000e+00 0.000000000000000000e+00
1.815312499999999885e+00 0.000000000000000000e+00 9.425043925201881606e-04
1.913437499999999902e+00 0.000000000000000000e+00 1.030122961625763462e-03
2.011562500000000142e+00 1.326951488198591187e-03 1.206239053166485329e-03
2.109687499999999716e+00 2.866155811809023568e-02 1.103436561238010667e-03
2.207812500000000178e+00 1.802097325756011892e-01 1.179230880776229243e-02
2.305937499999999751e+00 5.952956011175427609e-01 1.518513323990507667e-02
2.404062499999999325e+00 1.230308006853602310e+00 2.685957103731889672e-02
2.502187499999999787e+00 1.767119210660991202e+00 9.267135257321724995e-02
2.600312499999999361e+00 1.908188220727044193e+00 1.114023652145065824e-01
2.698437499999999822e+00 1.634540071155172747e+00 8.622014660565795185e-02
2.796562499999999396e+00 1.201521978270194246e+00 5.811631122807324468e-02
2.894687499999999858e+00 8.209004834409501239e-01 2.826931833154166726e-02
2.992812499999999432e+00 5.665561675447695622e-01 1.254312956856045401e-02
3.090937499999999893e+00 4.386837766481455070e-01 1.454008681759375206e-02
3.189062499999999467e+00 3.961835261253337515e-01 3.677195619911929891e-02
3.287187499999999929e+00 4.170870894388480354e-01 4.202755722848876968e-02
3.385312499999999503e+00 4.787969342784925697e-01 3.962671654034425478e-02
3.483437499999999964e+00 5.876732920344295286e-01 5.035974825238739155e-02
3.581562499999999538e+00 7.341861300495082787e-01 4.332908579342883981e-02
3.679687500000000000e+00 9.189144741119746884e-01 2.639084653728172164e-02
3.777812499999999574e+00 1.099055666684906729e+00 1.862528799418738598e-02
3.875937500000000036e+00 1.250818907815124614e+00 2.927867764973734327e-02
3.974062499999999609e+00 1.320736135598241656e+00 5.468133751320024966e-02
4.072187500000000071e+00 1.328246550180945285e+00 7.883635696588456310e-02
4.170312499999999645e+00 1.285849456225490961e+00 6.078603925259561808e-02
4.268437499999999218e+00 1.227668177714665410e+00 7.755829647979602115e-02
4.366562499999999680e+00 1.166144746804818944e+00 6.913751845678370311e-02
4.464687500000000142e+00 1.121742145574415206e+00 7.101000751265365563e-02
4.562812499999999716e+00 1.099953837373903953e+00 7.503217111120963345e-02
4.660937499999999289e+00 1.086386125767998312e+00 5.433743632864315720e-02
4.759062499999998863e+00 1.067918542814239924e+00 4.328784208902124175e-02
4.857187499999999325e+00 1.044919780931312880e+00 4.221503659234380340e-02
4.955312499999999787e+00 1.017990148034425113e+00 3.153557108203416254e-02
5.053437499999999361e+00 9.983167746340595450e-01 1.650906298344098980e-02
5.151562499999998934e+00 9.834877766574022795e-01 1.251529262672819789e-02
5.249687499999999396e+00 9.756834599929489205e-01 2.097120755170817086e-02
5.347812499999999858e+00 9.741822204937590213e-01 2.876578967289657868e-02
5.445937499999999432e+00 9.876863693198623118e-01 3.383670157603178158e-02
5.544062499999999005e+00 1.017886555544853078e+00 3.892760199964576118e-02
5.642187499999999467e+00 1.055728420503853515e+00 4.264479149758151205e-02
5.740312499999999929e+00 1.085575974045836389e+00 3.607001776830075224e-02
5.838437499999999503e+00 1.102737680869236847e+00 1.181066178050175011e-02
5.936562499999999076e+00 1.109617481013674523e+00 1.628695926113491940e-02
6.034687499999999538e+00 1.102467728182406681e+00 4.428537753088055556e-02
6.132812500000000000e+00 1.079950590705826219e+00 4.726019934020980751e-02
6.230937499999999574e+00 1.044799825156068174e+00 4.314217067757260965e-02
6.329062499999999147e+00 1.010777518864318436e+00 4.497422839766620356e-02
6.427187499999998721e+00 9.801724709092280996e-01 2.888610240531430673e-02
6.525312499999999183e+00 9.538261504192704354e-01 1.612535006929709941e-02
6.623437499999999645e+00 9.348079191374141228e-01 2.134171634099324075e-02
6.721562499999999218e+00 9.253978617388294303e-01 3.140959547205092461e-02
6.819687499999998792e+00 9.220591643799347370e-01 2.675667577940309474e-02
6.917812499999999254e+00 9.256314764744262291e-01 2.328288807547507916e-02
7.015937499999999716e+00 9.376103341353922982e-01 1.159065723906725805e-02
7.114062499999999289e+00 9.573060183777917231e-01 1.431747734554318814e-02
7.212187499999998863e+00 9.799328052827974700e-01 2.019247554606865350e-02
7.310312499999999325e+00 1.002666152971364300e+00 2.097362705642373190e-02
7.408437499999999787e+00 1.020258916703684626e+00 1.771235575293459916e-02
7.506562499999999361e+00 1.030627467608325576e+00 1.209110941125472738e-02
7.604687499999998934e+00 1.033297831011096513e+00 2.518423929096006916e-02
7.702812499999999396e+00 1.028011418264175969e+00 2.466426360214423602e-02
7.800937499999999858e+00 1.017847701441988884e+00 2.305521691896951844e-02
