# Supplementary material for: Dynamics of the charge transfer to solvent process in aqueous iodide
Source: Nat Commun. 2024 Mar 21;15:2544. doi: 10.1038/s41467-024-46772-0 (PMC11258362; doi:10.1038/s41467-024-46772-0)
Supplement: Supplementary file 6 — Source Data [file 41467_2024_46772_MOESM6_ESM.zip › fig_data/fig1/rdf_pimd_100_ctts_gIO.dat]

4.906249999999999500e-02 0.000000000000000000e+00 0.000000000000000000e+00
1.471874999999999711e-01 0.000000000000000000e+00 0.000000000000000000e+00
2.453124999999999611e-01 0.000000000000000000e+00 0.000000000000000000e+00
3.434374999999999512e-01 0.000000000000000000e+00 0.000000000000000000e+00
4.415624999999999689e-01 0.000000000000000000e+00 0.000000000000000000e+00
5.396874999999998757e-01 0.000000000000000000e+00 0.000000000000000000e+00
6.378124999999998934e-01 0.000000000000000000e+00 0.000000000000000000e+00
7.359374999999999112e-01 0.000000000000000000e+00 0.000000000000000000e+00
8.340624999999999289e-01 0.000000000000000000e+00 0.000000000000000000e+00
9.321874999999999467e-01 0.000000000000000000e+00 0.000000000000000000e+00
1.030312499999999964e+00 0.000000000000000000e+00 0.000000000000000000e+00
1.128437499999999982e+00 0.000000000000000000e+00 0.000000000000000000e+00
1.226562499999999778e+00 0.000000000000000000e+00 0.000000000000000000e+00
1.324687499999999796e+00 0.000000000000000000e+00 0.000000000000000000e+00
1.422812499999999813e+00 0.000000000000000000e+00 0.000000000000000000e+00
1.520937499999999831e+00 0.000000000000000000e+00 0.000000000000000000e+00
1.619062499999999849e+00 0.000000000000000000e+00 0.000000000000000000e+00
1.717187499999999867e+00 0.000000000000000000e+00 0.000000000000000000e+00
1.815312499999999885e+00 0.000000000000000000e+00 0.000000000000000000e+00
1.913437499999999902e+00 0.000000000000000000e+00 0.000000000000000000e+00
2.011562500000000142e+00 0.000000000000000000e+00 0.000000000000000000e+00
2.109687499999999716e+00 0.000000000000000000e+00 0.000000000000000000e+00
2.207812500000000178e+00 0.000000000000000000e+00 0.000000000000000000e+00
2.305937499999999751e+00 0.000000000000000000e+00 0.000000000000000000e+00
2.404062499999999325e+00 1.060748046415278985e-03 0.000000000000000000e+00
2.502187499999999787e+00 5.971805090924553645e-03 2.846285686541598359e-03
2.600312499999999361e+00 3.424642060226989332e-02 1.020744038395093520e-02
2.698437499999999822e+00 1.019715053515267145e-01 5.612988266968981649e-02
2.796562499999999396e+00 1.890038626588062542e-01 8.864851025962333653e-02
2.894687499999999858e+00 2.467429536585753480e-01 1.059356824038858030e-01
2.992812499999999432e+00 3.468832960624863015e-01 9.200905051085492281e-02
3.090937499999999893e+00 5.501190506054303153e-01 1.331658721676186596e-01
3.189062499999999467e+00 9.994636544544159840e-01 1.713246091910616831e-01
3.287187499999999929e+00 1.474980384792359045e+00 1.881437084459234854e-01
3.385312499999999503e+00 1.875479397967168893e+00 2.487918792401433987e-01
3.483437499999999964e+00 1.905006178291288599e+00 2.439677810022553295e-01
3.581562499999999538e+00 1.622569754302584766e+00 1.426573036248247051e-01
3.679687500000000000e+00 1.358293533002461029e+00 9.608356158670644520e-02
3.777812499999999574e+00 1.244803303836269581e+00 8.132580380279851029e-02
3.875937500000000036e+00 1.373997534385326791e+00 9.774263172494886132e-02
3.974062499999999609e+00 1.373561882090162278e+00 6.367499546519390929e-02
4.072187500000000071e+00 1.238762631305314166e+00 3.594308011284479826e-02
4.170312499999999645e+00 1.039562107737206809e+00 9.651679606875701589e-02
4.268437499999999218e+00 8.677647038725848638e-01 6.560708264616856022e-02
4.366562499999999680e+00 8.833717787360129137e-01 7.069882235335800402e-02
4.464687500000000142e+00 9.381524796328792881e-01 8.949245402009628481e-02
4.562812499999999716e+00 9.929733022203570680e-01 7.405574404442064052e-02
4.660937499999999289e+00 9.827675478317287050e-01 7.513916097642207859e-02
4.759062499999998863e+00 9.662201370374450260e-01 3.089494349867880768e-02
4.857187499999999325e+00 9.643759374960472197e-01 4.150695669988782588e-02
4.955312499999999787e+00 9.682691478629001924e-01 9.597603257975827196e-02
5.053437499999999361e+00 9.711509640326128068e-01 1.215739996432866066e-01
5.151562499999998934e+00 1.032564901820260950e+00 1.096068380670689874e-01
5.249687499999999396e+00 1.045982121902999662e+00 7.635977180865062552e-02
5.347812499999999858e+00 1.104107002315487751e+00 5.204901923900505378e-02
5.445937499999999432e+00 1.073918779209581453e+00 6.029149278532757589e-02
5.544062499999999005e+00 1.073445933956415965e+00 7.851072037233577938e-02
5.642187499999999467e+00 9.926235960240799017e-01 4.120094675498651993e-02
5.740312499999999929e+00 9.417246893680948361e-01 7.249966886012777778e-02
5.838437499999999503e+00 8.870933706089629833e-01 8.041147999236755717e-02
5.936562499999999076e+00 9.100748048241227295e-01 6.369926697664567150e-02
6.034687499999999538e+00 9.725588708405765725e-01 5.131944401028184360e-02
6.132812500000000000e+00 1.000229190305990334e+00 7.820756342816080620e-02
6.230937499999999574e+00 9.581643995027274707e-01 4.758735856714119139e-02
6.329062499999999147e+00 8.643298662078252592e-01 8.215035228445838333e-02
6.427187499999998721e+00 8.430657343409929672e-01 6.648073877851058688e-02
6.525312499999999183e+00 8.931436710837210580e-01 1.159935239701907067e-01
6.623437499999999645e+00 9.801515199856039029e-01 9.091635474680424822e-02
6.721562499999999218e+00 1.026012205629776464e+00 7.379160008341081878e-02
6.819687499999998792e+00 1.006873554964277551e+00 4.292727388135177125e-02
6.917812499999999254e+00 9.788129586253581094e-01 4.914134982373818961e-02
7.015937499999999716e+00 9.961652231008650826e-01 5.040678904582159697e-02
7.114062499999999289e+00 1.052117937294747119e+00 4.187292248094367370e-02
7.212187499999998863e+00 1.086393895862952874e+00 6.903628651329733745e-02
7.310312499999999325e+00 1.097923246658190299e+00 5.229249650340717787e-02
7.408437499999999787e+00 1.086993147224042389e+00 3.378299212536104573e-02
7.506562499999999361e+00 1.097303388041477312e+00 4.829355634325566832e-02
7.604687499999998934e+00 1.070695999014263489e+00 7.469959522510526140e-02
7.702812499999999396e+00 1.044917803403880852e+00 8.463863067427650211e-02
7.800937499999999858e+00 1.010212101757490322e+00 8.338100089495775746e-02
