# Supplementary material for: Dynamics of the charge transfer to solvent process in aqueous iodide
Source: Nat Commun. 2024 Mar 21;15:2544. doi: 10.1038/s41467-024-46772-0 (PMC11258362; doi:10.1038/s41467-024-46772-0)
Supplement: Supplementary file 6 — Source Data [file 41467_2024_46772_MOESM6_ESM.zip › fig_data/fig1/rdf_pimd_100_ctts_gIH.dat]

4.906249999999999500e-02 0.000000000000000000e+00 0.000000000000000000e+00
1.471874999999999711e-01 0.000000000000000000e+00 0.000000000000000000e+00
2.453124999999999611e-01 0.000000000000000000e+00 0.000000000000000000e+00
3.434374999999999512e-01 0.000000000000000000e+00 0.000000000000000000e+00
4.415624999999999689e-01 0.000000000000000000e+00 0.000000000000000000e+00
5.396874999999998757e-01 0.000000000000000000e+00 0.000000000000000000e+00
6.378124999999998934e-01 0.000000000000000000e+00 0.000000000000000000e+00
7.359374999999999112e-01 0.000000000000000000e+00 0.000000000000000000e+00
8.340624999999999289e-01 0.000000000000000000e+00 0.000000000000000000e+00
9.321874999999999467e-01 0.000000000000000000e+00 0.000000000000000000e+00
1.030312499999999964e+00 0.000000000000000000e+00 0.000000000000000000e+00
1.128437499999999982e+00 0.000000000000000000e+00 0.000000000000000000e+00
1.226562499999999778e+00 0.000000000000000000e+00 0.000000000000000000e+00
1.324687499999999796e+00 0.000000000000000000e+00 0.000000000000000000e+00
1.422812499999999813e+00 0.000000000000000000e+00 0.000000000000000000e+00
1.520937499999999831e+00 0.000000000000000000e+00 0.000000000000000000e+00
1.619062499999999849e+00 0.000000000000000000e+00 0.000000000000000000e+00
1.717187499999999867e+00 0.000000000000000000e+00 0.000000000000000000e+00
1.815312499999999885e+00 0.000000000000000000e+00 0.000000000000000000e+00
1.913437499999999902e+00 0.000000000000000000e+00 0.000000000000000000e+00
2.011562500000000142e+00 3.715464166955187442e-03 0.000000000000000000e+00
2.109687499999999716e+00 1.592879904413796108e-02 7.722447253041548991e-03
2.207812500000000178e+00 7.128764553314838326e-02 2.313738491647315126e-02
2.305937499999999751e+00 1.866056683523014958e-01 6.020075279187463851e-02
2.404062499999999325e+00 3.687985208908644008e-01 4.081578488972416319e-02
2.502187499999999787e+00 5.638919368962274081e-01 4.747097499867376780e-02
2.600312499999999361e+00 6.737952321914495446e-01 6.283204244868885457e-02
2.698437499999999822e+00 7.369507533465866622e-01 6.296292419809480789e-02
2.796562499999999396e+00 7.580805647014658977e-01 9.006349990343109901e-02
2.894687499999999858e+00 8.208776091243854545e-01 6.836984627307281237e-02
2.992812499999999432e+00 8.894465400692546098e-01 6.784167874698848744e-02
3.090937499999999893e+00 9.437499504210737911e-01 2.947228696161281747e-02
3.189062499999999467e+00 9.617986592179611494e-01 6.933137865507066344e-02
3.287187499999999929e+00 9.704697339277787993e-01 6.931518793340550599e-02
3.385312499999999503e+00 9.736026047162428254e-01 6.239047331649509587e-02
3.483437499999999964e+00 1.035139672486372175e+00 6.263968391919877421e-02
3.581562499999999538e+00 1.108550607897029305e+00 4.682571018929496814e-02
3.679687500000000000e+00 1.224757485377378829e+00 5.444444701349081261e-02
3.777812499999999574e+00 1.328589632136672138e+00 4.774251537549820817e-02
3.875937500000000036e+00 1.392042964887139300e+00 4.530970052347729760e-02
3.974062499999999609e+00 1.413581277646066114e+00 4.462112538207470974e-02
4.072187500000000071e+00 1.371314630690397607e+00 4.139888784650257864e-02
4.170312499999999645e+00 1.299788889777907963e+00 3.200782827814606379e-02
4.268437499999999218e+00 1.178605913771017644e+00 3.301708655760286770e-02
4.366562499999999680e+00 1.072627818751082041e+00 2.805235033654710983e-02
4.464687500000000142e+00 9.751584409480620330e-01 5.511744379599457094e-02
4.562812499999999716e+00 9.239026827635981043e-01 4.901822848083534773e-02
4.660937499999999289e+00 8.885100350298951177e-01 5.699666217163094212e-02
4.759062499999998863e+00 8.934557477768771960e-01 3.806291907462638902e-02
4.857187499999999325e+00 8.828311738819556442e-01 3.034564611595830588e-02
4.955312499999999787e+00 8.976551297847985555e-01 3.048661793399048275e-02
5.053437499999999361e+00 8.914243895584947897e-01 2.407375940230398539e-02
5.151562499999998934e+00 9.298759674395398189e-01 2.892858094183774903e-02
5.249687499999999396e+00 9.405689397265586393e-01 4.694430435265743023e-02
5.347812499999999858e+00 9.712146883482559723e-01 4.624556161110903590e-02
5.445937499999999432e+00 9.917226327027839350e-01 3.477425402306096730e-02
5.544062499999999005e+00 1.014680400995435772e+00 4.588535391062001367e-02
5.642187499999999467e+00 1.026473100559325502e+00 2.594863079104045220e-02
5.740312499999999929e+00 1.046163485566541596e+00 2.793491971202425109e-02
5.838437499999999503e+00 1.073164571851861426e+00 4.568560405326019258e-02
5.936562499999999076e+00 1.084220586406424491e+00 5.729820599512673585e-02
6.034687499999999538e+00 1.068563862413494547e+00 5.610051552959931243e-02
6.132812500000000000e+00 1.039563877014443305e+00 5.439909820937736951e-02
6.230937499999999574e+00 1.025239790716253596e+00 5.113892133976853660e-02
6.329062499999999147e+00 9.915669663537982625e-01 5.258267298038710874e-02
6.427187499999998721e+00 9.734907358005133737e-01 2.253666111230694102e-02
6.525312499999999183e+00 9.563336452874322546e-01 1.647522768419129938e-02
6.623437499999999645e+00 9.805486047139817529e-01 1.174703911614125192e-02
6.721562499999999218e+00 9.868130999747675158e-01 2.832953655361769574e-02
6.819687499999998792e+00 9.947821509493721681e-01 9.978079614161644226e-03
6.917812499999999254e+00 9.954358536818629366e-01 2.351624687012260004e-02
7.015937499999999716e+00 1.003511039769139357e+00 4.496242941056992348e-02
7.114062499999999289e+00 1.005248821040806373e+00 5.024234216189830959e-02
7.212187499999998863e+00 1.021232544500061845e+00 3.982975895537022026e-02
7.310312499999999325e+00 1.047692257638633162e+00 4.970083746558263266e-02
7.408437499999999787e+00 1.072681965142757932e+00 5.188862679221954710e-02
7.506562499999999361e+00 1.065263655551531130e+00 3.573220479007969269e-02
7.604687499999998934e+00 1.048144087936159652e+00 2.344371468446453111e-02
7.702812499999999396e+00 1.038261625896517826e+00 1.743224155009815909e-02
7.800937499999999858e+00 1.040899417558249995e+00 2.284569102504899543e-02
