# Supplementary material for: Dynamics of the charge transfer to solvent process in aqueous iodide
Source: Nat Commun. 2024 Mar 21;15:2544. doi: 10.1038/s41467-024-46772-0 (PMC11258362; doi:10.1038/s41467-024-46772-0)
Supplement: Supplementary file 6 — Source Data [file 41467_2024_46772_MOESM6_ESM.zip › fig_data/fig1/rdf_md_ion_gIO.dat]

4.906249999999999500e-02 0.000000000000000000e+00 0.000000000000000000e+00
1.471874999999999711e-01 0.000000000000000000e+00 0.000000000000000000e+00
2.453124999999999611e-01 0.000000000000000000e+00 0.000000000000000000e+00
3.434374999999999512e-01 0.000000000000000000e+00 0.000000000000000000e+00
4.415624999999999689e-01 0.000000000000000000e+00 0.000000000000000000e+00
5.396874999999998757e-01 0.000000000000000000e+00 0.000000000000000000e+00
6.378124999999998934e-01 0.000000000000000000e+00 0.000000000000000000e+00
7.359374999999999112e-01 0.000000000000000000e+00 0.000000000000000000e+00
8.340624999999999289e-01 0.000000000000000000e+00 0.000000000000000000e+00
9.321874999999999467e-01 0.000000000000000000e+00 0.000000000000000000e+00
1.030312499999999964e+00 0.000000000000000000e+00 0.000000000000000000e+00
1.128437499999999982e+00 0.000000000000000000e+00 0.000000000000000000e+00
1.226562499999999778e+00 0.000000000000000000e+00 0.000000000000000000e+00
1.324687499999999796e+00 0.000000000000000000e+00 0.000000000000000000e+00
1.422812499999999813e+00 0.000000000000000000e+00 0.000000000000000000e+00
1.520937499999999831e+00 0.000000000000000000e+00 0.000000000000000000e+00
1.619062499999999849e+00 0.000000000000000000e+00 0.000000000000000000e+00
1.717187499999999867e+00 0.000000000000000000e+00 0.000000000000000000e+00
1.815312499999999885e+00 0.000000000000000000e+00 0.000000000000000000e+00
1.913437499999999902e+00 0.000000000000000000e+00 0.000000000000000000e+00
2.011562500000000142e+00 0.000000000000000000e+00 0.000000000000000000e+00
2.109687499999999716e+00 0.000000000000000000e+00 0.000000000000000000e+00
2.207812500000000178e+00 0.000000000000000000e+00 0.000000000000000000e+00
2.305937499999999751e+00 0.000000000000000000e+00 0.000000000000000000e+00
2.404062499999999325e+00 0.000000000000000000e+00 0.000000000000000000e+00
2.502187499999999787e+00 0.000000000000000000e+00 0.000000000000000000e+00
2.600312499999999361e+00 0.000000000000000000e+00 0.000000000000000000e+00
2.698437499999999822e+00 0.000000000000000000e+00 4.282913576586308167e-04
2.796562499999999396e+00 0.000000000000000000e+00 1.253265020904126455e-03
2.894687499999999858e+00 0.000000000000000000e+00 3.562408330980904557e-03
2.992812499999999432e+00 7.299279175292331528e-03 2.337834634528807541e-03
3.090937499999999893e+00 9.019014250115556242e-02 1.020648077834151839e-02
3.189062499999999467e+00 4.250854345651048360e-01 2.362978243934257122e-02
3.287187499999999929e+00 1.126930002689782828e+00 4.620092751279065296e-02
3.385312499999999503e+00 1.968469318920971656e+00 4.668824460641202850e-02
3.483437499999999964e+00 2.456862425686689999e+00 6.172538571893607107e-02
3.581562499999999538e+00 2.363921442401492268e+00 1.171982133322388986e-01
3.679687500000000000e+00 1.877009571339464333e+00 1.065734659236329818e-01
3.777812499999999574e+00 1.379588219942678773e+00 6.449080816137409133e-02
3.875937500000000036e+00 1.028751494056189042e+00 1.920706106395704549e-02
3.974062499999999609e+00 8.354970160015560143e-01 3.596405558935113211e-02
4.072187500000000071e+00 7.586018916397065937e-01 3.733505564949816946e-02
4.170312499999999645e+00 7.563327666116118619e-01 6.281307901461485876e-02
4.268437499999999218e+00 7.905710050360728047e-01 3.244042187007039474e-02
4.366562499999999680e+00 8.283196546390094728e-01 4.317301858144315108e-02
4.464687500000000142e+00 8.767967709337183280e-01 8.238435053586702639e-02
4.562812499999999716e+00 9.398660835608092512e-01 5.357464362604932862e-02
4.660937499999999289e+00 1.033395985270121997e+00 2.885055180407518696e-02
4.759062499999998863e+00 1.113669959920504438e+00 5.629302895697312764e-02
4.857187499999999325e+00 1.173022807469487949e+00 7.766109518576035098e-02
4.955312499999999787e+00 1.192546016620036120e+00 1.062134488041240610e-01
5.053437499999999361e+00 1.220157893106985192e+00 5.952264458603682279e-02
5.151562499999998934e+00 1.252183920098442371e+00 6.496123161330313867e-02
5.249687499999999396e+00 1.270481231406506151e+00 9.093278633895091057e-02
5.347812499999999858e+00 1.254594657550634373e+00 9.941687451773673079e-02
5.445937499999999432e+00 1.197938904662490867e+00 1.053819978988519840e-01
5.544062499999999005e+00 1.139685844552734029e+00 7.104213746173232424e-02
5.642187499999999467e+00 1.080710792121014618e+00 2.258558845124838607e-02
5.740312499999999929e+00 1.027828284038728723e+00 4.593366327576708236e-02
5.838437499999999503e+00 9.680714176807210247e-01 4.954376828741925004e-02
5.936562499999999076e+00 9.188320929527431513e-01 5.058475214146666149e-02
6.034687499999999538e+00 8.974736158389223784e-01 4.048447986088480471e-02
6.132812500000000000e+00 8.944634575598269244e-01 5.731669223513131267e-02
6.230937499999999574e+00 9.053976634782561206e-01 5.724139719233364842e-02
6.329062499999999147e+00 9.159415687441929688e-01 6.119792051192254889e-02
6.427187499999998721e+00 9.451103343324487316e-01 3.726612286183290934e-02
6.525312499999999183e+00 9.787695645967495750e-01 4.622768642980652071e-02
6.623437499999999645e+00 1.010742013907066861e+00 4.957448615606543929e-02
6.721562499999999218e+00 1.023797686503776783e+00 4.156247009192508973e-02
6.819687499999998792e+00 1.032588501457920360e+00 3.524829280791763608e-02
6.917812499999999254e+00 1.031479937221461807e+00 5.716925294124053369e-02
7.015937499999999716e+00 1.033390412327806596e+00 6.195629218401847715e-02
7.114062499999999289e+00 1.021163626687665582e+00 5.152908932897258543e-02
7.212187499999998863e+00 1.010172710456622713e+00 6.837154652909629982e-02
7.310312499999999325e+00 1.010377117826864568e+00 3.116231857849669981e-02
7.408437499999999787e+00 1.023315884033237921e+00 1.977356908552663911e-02
7.506562499999999361e+00 1.035204810920861140e+00 3.648950965363737670e-02
7.604687499999998934e+00 1.036165091959454720e+00 2.895233721460955395e-02
7.702812499999999396e+00 1.019582085322610077e+00 2.828289129823663775e-02
7.800937499999999858e+00 1.002351488780229394e+00 2.728640003440065825e-02
