# Supplementary material for: Dynamics of the charge transfer to solvent process in aqueous iodide
Source: Nat Commun. 2024 Mar 21;15:2544. doi: 10.1038/s41467-024-46772-0 (PMC11258362; doi:10.1038/s41467-024-46772-0)
Supplement: Supplementary file 6 — Source Data [file 41467_2024_46772_MOESM6_ESM.zip › fig_data/fig1/rdf_pimd_ion_gIH.dat]

4.906249999999999500e-02 0.000000000000000000e+00 0.000000000000000000e+00
1.471874999999999711e-01 0.000000000000000000e+00 0.000000000000000000e+00
2.453124999999999611e-01 0.000000000000000000e+00 0.000000000000000000e+00
3.434374999999999512e-01 0.000000000000000000e+00 0.000000000000000000e+00
4.415624999999999689e-01 0.000000000000000000e+00 0.000000000000000000e+00
5.396874999999998757e-01 0.000000000000000000e+00 0.000000000000000000e+00
6.378124999999998934e-01 0.000000000000000000e+00 0.000000000000000000e+00
7.359374999999999112e-01 0.000000000000000000e+00 0.000000000000000000e+00
8.340624999999999289e-01 0.000000000000000000e+00 0.000000000000000000e+00
9.321874999999999467e-01 0.000000000000000000e+00 0.000000000000000000e+00
1.030312499999999964e+00 0.000000000000000000e+00 0.000000000000000000e+00
1.128437499999999982e+00 0.000000000000000000e+00 0.000000000000000000e+00
1.226562499999999778e+00 0.000000000000000000e+00 0.000000000000000000e+00
1.324687499999999796e+00 0.000000000000000000e+00 0.000000000000000000e+00
1.422812499999999813e+00 0.000000000000000000e+00 0.000000000000000000e+00
1.520937499999999831e+00 0.000000000000000000e+00 0.000000000000000000e+00
1.619062499999999849e+00 0.000000000000000000e+00 0.000000000000000000e+00
1.717187499999999867e+00 0.000000000000000000e+00 0.000000000000000000e+00
1.815312499999999885e+00 3.920816780960331840e-05 0.000000000000000000e+00
1.913437499999999902e+00 1.068041684583564575e-03 1.052065541945904553e-04
2.011562500000000142e+00 1.045400215033006827e-02 1.063837402525654504e-03
2.109687499999999716e+00 5.941193435525473493e-02 2.778579323099173055e-03
2.207812500000000178e+00 2.388230958875031118e-01 6.405694238407335511e-03
2.305937499999999751e+00 6.297805470320828602e-01 1.772578690550405747e-02
2.404062499999999325e+00 1.166042253813861507e+00 4.199006274861789151e-02
2.502187499999999787e+00 1.603901865473320143e+00 8.781986283243471691e-02
2.600312499999999361e+00 1.731189127092143121e+00 1.093168390461770056e-01
2.698437499999999822e+00 1.541154880689476592e+00 8.135542653831787097e-02
2.796562499999999396e+00 1.201234877203727569e+00 7.439049526098567844e-02
2.894687499999999858e+00 8.663885220856337721e-01 5.245937411453761162e-02
2.992812499999999432e+00 6.140492889189800296e-01 4.392142666011111113e-02
3.090937499999999893e+00 4.606326615104308075e-01 3.718079485976810011e-02
3.189062499999999467e+00 3.965483255101304172e-01 4.813388808934840335e-02
3.287187499999999929e+00 4.008345397141569455e-01 5.623122857465842617e-02
3.385312499999999503e+00 4.634155094058769464e-01 6.645078536615889320e-02
3.483437499999999964e+00 5.779066944356313629e-01 8.460965675577035439e-02
3.581562499999999538e+00 7.434453984279025818e-01 9.057663845797749025e-02
3.679687500000000000e+00 9.427695673678289090e-01 8.131107086573487186e-02
3.777812499999999574e+00 1.150154761468149767e+00 6.346533094928390184e-02
3.875937500000000036e+00 1.318324938655875522e+00 4.673294983487965432e-02
3.974062499999999609e+00 1.411789263735014899e+00 2.994730855007402340e-02
4.072187500000000071e+00 1.417516044869903791e+00 2.130669015200266012e-02
4.170312499999999645e+00 1.364257973464451545e+00 3.168729561056290306e-02
4.268437499999999218e+00 1.286506518334695093e+00 3.057818464131114786e-02
4.366562499999999680e+00 1.217831043647177980e+00 3.073106109199938776e-02
4.464687500000000142e+00 1.171090887045150630e+00 4.117124550864906946e-02
4.562812499999999716e+00 1.146105777830312977e+00 5.592698345981385322e-02
4.660937499999999289e+00 1.124465566370710379e+00 5.939530127667717874e-02
4.759062499999998863e+00 1.095653430725523902e+00 5.585109238732931941e-02
4.857187499999999325e+00 1.054921422696646793e+00 5.350469519880686475e-02
4.955312499999999787e+00 1.011818029413791953e+00 4.623377467064689744e-02
5.053437499999999361e+00 9.755888035228671429e-01 4.026724948061508741e-02
5.151562499999998934e+00 9.525786853496913675e-01 3.427741661720042771e-02
5.249687499999999396e+00 9.416001865021630390e-01 2.763591586577975739e-02
5.347812499999999858e+00 9.408917280881303746e-01 2.068602177391279731e-02
5.445937499999999432e+00 9.496746869674436153e-01 1.976755223356909189e-02
5.544062499999999005e+00 9.716490566711466492e-01 1.714719586267870327e-02
5.642187499999999467e+00 1.002606292402419719e+00 2.463465499666060363e-02
5.740312499999999929e+00 1.033611749900715360e+00 3.496879597619471924e-02
5.838437499999999503e+00 1.056525351695110304e+00 4.631887183187045898e-02
5.936562499999999076e+00 1.064151344310384051e+00 4.749514999135553972e-02
6.034687499999999538e+00 1.058012821907720724e+00 4.270762635437303639e-02
6.132812500000000000e+00 1.038673000237198885e+00 3.781902885977937723e-02
6.230937499999999574e+00 1.011575886142247249e+00 2.419861757789142781e-02
6.329062499999999147e+00 9.876922371840168857e-01 1.858270634647765304e-02
6.427187499999998721e+00 9.695109942802887515e-01 2.449548782645523393e-02
6.525312499999999183e+00 9.587307433339737894e-01 2.288034792442772414e-02
6.623437499999999645e+00 9.493924522724306314e-01 2.374439640434689719e-02
6.721562499999999218e+00 9.497679852530023226e-01 1.947364326947985391e-02
6.819687499999998792e+00 9.619845153655479653e-01 1.982622950415566590e-02
6.917812499999999254e+00 9.853857017792182482e-01 1.840722555729463680e-02
7.015937499999999716e+00 1.006150203049112291e+00 2.346449783293463875e-02
7.114062499999999289e+00 1.019494633507996184e+00 2.216087478999453214e-02
7.212187499999998863e+00 1.027117527844295664e+00 2.773053423748791241e-02
7.310312499999999325e+00 1.034932736778958695e+00 3.535400183292541909e-02
7.408437499999999787e+00 1.044565391505527963e+00 4.024523385463448649e-02
7.506562499999999361e+00 1.049162301372854822e+00 4.153375343722723323e-02
7.604687499999998934e+00 1.051601755915628544e+00 3.295601505774517492e-02
7.702812499999999396e+00 1.050697243762808597e+00 2.645361794267535316e-02
7.800937499999999858e+00 1.051034275629699977e+00 1.374817576953119534e-02
