# Supplementary material for: Dynamics of the charge transfer to solvent process in aqueous iodide
Source: Nat Commun. 2024 Mar 21;15:2544. doi: 10.1038/s41467-024-46772-0 (PMC11258362; doi:10.1038/s41467-024-46772-0)
Supplement: Supplementary file 6 — Source Data [file 41467_2024_46772_MOESM6_ESM.zip › fig_data/fig1/rdf_md_i_gIO.dat]

4.906249999999999500e-02 0.000000000000000000e+00 0.000000000000000000e+00
1.471874999999999711e-01 0.000000000000000000e+00 0.000000000000000000e+00
2.453124999999999611e-01 0.000000000000000000e+00 0.000000000000000000e+00
3.434374999999999512e-01 0.000000000000000000e+00 0.000000000000000000e+00
4.415624999999999689e-01 0.000000000000000000e+00 0.000000000000000000e+00
5.396874999999998757e-01 0.000000000000000000e+00 0.000000000000000000e+00
6.378124999999998934e-01 0.000000000000000000e+00 0.000000000000000000e+00
7.359374999999999112e-01 0.000000000000000000e+00 0.000000000000000000e+00
8.340624999999999289e-01 0.000000000000000000e+00 0.000000000000000000e+00
9.321874999999999467e-01 0.000000000000000000e+00 0.000000000000000000e+00
1.030312499999999964e+00 0.000000000000000000e+00 0.000000000000000000e+00
1.128437499999999982e+00 0.000000000000000000e+00 0.000000000000000000e+00
1.226562499999999778e+00 0.000000000000000000e+00 0.000000000000000000e+00
1.324687499999999796e+00 0.000000000000000000e+00 0.000000000000000000e+00
1.422812499999999813e+00 0.000000000000000000e+00 0.000000000000000000e+00
1.520937499999999831e+00 0.000000000000000000e+00 0.000000000000000000e+00
1.619062499999999849e+00 0.000000000000000000e+00 0.000000000000000000e+00
1.717187499999999867e+00 0.000000000000000000e+00 0.000000000000000000e+00
1.815312499999999885e+00 0.000000000000000000e+00 0.000000000000000000e+00
1.913437499999999902e+00 0.000000000000000000e+00 0.000000000000000000e+00
2.011562500000000142e+00 0.000000000000000000e+00 0.000000000000000000e+00
2.109687499999999716e+00 0.000000000000000000e+00 0.000000000000000000e+00
2.207812500000000178e+00 0.000000000000000000e+00 0.000000000000000000e+00
2.305937499999999751e+00 7.101146623942550858e-04 0.000000000000000000e+00
2.404062499999999325e+00 9.917169334924987034e-03 1.618755842077900398e-03
2.502187499999999787e+00 8.683866956010684313e-02 8.937518345983557974e-03
2.600312499999999361e+00 2.463069675262089531e-01 6.641936763205102956e-02
2.698437499999999822e+00 4.042459561325449924e-01 1.061397044577258447e-01
2.796562499999999396e+00 4.587071777422937480e-01 6.507834132897993840e-02
2.894687499999999858e+00 4.026300110316228809e-01 5.831815616599454744e-02
2.992812499999999432e+00 3.390954586678583405e-01 4.877935766001604417e-02
3.090937499999999893e+00 3.316824111511401663e-01 2.455142489001548023e-02
3.189062499999999467e+00 4.104389118831647809e-01 4.460897856175012610e-02
3.287187499999999929e+00 6.215181747202169760e-01 9.411354606456803773e-02
3.385312499999999503e+00 9.645924129346438169e-01 9.770559637618639326e-02
3.483437499999999964e+00 1.403492810723295792e+00 8.811456088734086201e-02
3.581562499999999538e+00 1.831270284881558297e+00 1.068676018924790416e-01
3.679687500000000000e+00 2.171467741796535567e+00 2.858451506211722934e-02
3.777812499999999574e+00 2.370085444924275642e+00 8.431750715954285103e-02
3.875937500000000036e+00 2.404958693323944185e+00 9.827726426257400727e-02
3.974062499999999609e+00 2.305433810976012854e+00 8.172672428628779961e-02
4.072187500000000071e+00 2.130073085410716605e+00 1.258282428433512845e-01
4.170312499999999645e+00 1.913751343174947328e+00 1.026114442737851157e-01
4.268437499999999218e+00 1.710577799939932753e+00 6.342064036100598934e-02
4.366562499999999680e+00 1.508824682693667762e+00 3.670097437809083374e-02
4.464687500000000142e+00 1.338647224325163698e+00 5.356226281500344605e-02
4.562812499999999716e+00 1.165526048954286908e+00 4.560114735515503198e-02
4.660937499999999289e+00 1.015694711975323683e+00 3.942251350585447567e-02
4.759062499999998863e+00 8.849266819799905814e-01 5.989818112995783789e-02
4.857187499999999325e+00 7.864302853195583864e-01 5.798958669995802478e-02
4.955312499999999787e+00 7.053876907908651628e-01 5.192213495914488330e-02
5.053437499999999361e+00 6.445487808227963189e-01 5.253677690105990061e-02
5.151562499999998934e+00 5.898934597961257298e-01 5.386217385301868277e-02
5.249687499999999396e+00 5.486347252157683929e-01 6.150820261964616564e-02
5.347812499999999858e+00 5.268795490940340054e-01 3.197626306343254177e-02
5.445937499999999432e+00 5.258661825621573360e-01 2.686431201989702283e-02
5.544062499999999005e+00 5.369644830053809104e-01 2.921584898084595913e-02
5.642187499999999467e+00 5.535520924792751707e-01 2.320272313676399051e-02
5.740312499999999929e+00 5.843378645302991226e-01 4.910888345236082142e-02
5.838437499999999503e+00 6.347887292594168729e-01 3.658923403127625068e-02
5.936562499999999076e+00 7.106093631359482465e-01 4.367023412517018893e-02
6.034687499999999538e+00 8.031309871844178883e-01 4.351427931519408904e-02
6.132812500000000000e+00 8.956719349218367210e-01 4.649560300424147863e-02
6.230937499999999574e+00 9.780209722773471892e-01 1.756579000968492774e-02
6.329062499999999147e+00 1.048171140198216778e+00 3.435685459819398657e-02
6.427187499999998721e+00 1.102669051517049859e+00 2.055414070716406541e-02
6.525312499999999183e+00 1.129005663241275270e+00 2.783138365291459512e-02
6.623437499999999645e+00 1.135515084910222905e+00 3.076100664088116110e-02
6.721562499999999218e+00 1.125012343114200508e+00 1.563709781934575008e-02
6.819687499999998792e+00 1.108235654704341933e+00 1.220913220259872700e-02
6.917812499999999254e+00 1.089249152799185882e+00 2.071682411560490933e-02
7.015937499999999716e+00 1.068634557688178166e+00 4.381784123713147738e-02
7.114062499999999289e+00 1.055937489862330159e+00 5.155940029060716162e-02
7.212187499999998863e+00 1.045165571928645676e+00 5.147973626128710817e-02
7.310312499999999325e+00 1.050208453727082825e+00 6.862640207961435979e-02
7.408437499999999787e+00 1.054575497716298882e+00 4.452970810990349720e-02
7.506562499999999361e+00 1.066158464104727255e+00 4.543039809623510700e-02
7.604687499999998934e+00 1.075448687220120325e+00 5.511551090271668563e-02
7.702812499999999396e+00 1.085490022277428857e+00 3.982358147639446233e-02
7.800937499999999858e+00 1.092180709799343230e+00 3.337424911761755625e-02
