# Supplementary material for: Dynamics of the charge transfer to solvent process in aqueous iodide
Source: Nat Commun. 2024 Mar 21;15:2544. doi: 10.1038/s41467-024-46772-0 (PMC11258362; doi:10.1038/s41467-024-46772-0)
Supplement: Supplementary file 6 — Source Data [file 41467_2024_46772_MOESM6_ESM.zip › fig_data/fig1/rdf_md_100_ctts_gIO.dat]

4.906249999999999500e-02 0.000000000000000000e+00 0.000000000000000000e+00
1.471874999999999711e-01 0.000000000000000000e+00 0.000000000000000000e+00
2.453124999999999611e-01 0.000000000000000000e+00 0.000000000000000000e+00
3.434374999999999512e-01 0.000000000000000000e+00 0.000000000000000000e+00
4.415624999999999689e-01 0.000000000000000000e+00 0.000000000000000000e+00
5.396874999999998757e-01 0.000000000000000000e+00 0.000000000000000000e+00
6.378124999999998934e-01 0.000000000000000000e+00 0.000000000000000000e+00
7.359374999999999112e-01 0.000000000000000000e+00 0.000000000000000000e+00
8.340624999999999289e-01 0.000000000000000000e+00 0.000000000000000000e+00
9.321874999999999467e-01 0.000000000000000000e+00 0.000000000000000000e+00
1.030312499999999964e+00 0.000000000000000000e+00 0.000000000000000000e+00
1.128437499999999982e+00 0.000000000000000000e+00 0.000000000000000000e+00
1.226562499999999778e+00 0.000000000000000000e+00 0.000000000000000000e+00
1.324687499999999796e+00 0.000000000000000000e+00 0.000000000000000000e+00
1.422812499999999813e+00 0.000000000000000000e+00 0.000000000000000000e+00
1.520937499999999831e+00 0.000000000000000000e+00 0.000000000000000000e+00
1.619062499999999849e+00 0.000000000000000000e+00 0.000000000000000000e+00
1.717187499999999867e+00 0.000000000000000000e+00 0.000000000000000000e+00
1.815312499999999885e+00 0.000000000000000000e+00 0.000000000000000000e+00
1.913437499999999902e+00 0.000000000000000000e+00 0.000000000000000000e+00
2.011562500000000142e+00 0.000000000000000000e+00 0.000000000000000000e+00
2.109687499999999716e+00 0.000000000000000000e+00 0.000000000000000000e+00
2.207812500000000178e+00 2.497911211292962088e-03 0.000000000000000000e+00
2.305937499999999751e+00 1.743614147294246172e-02 6.702599124251883145e-03
2.404062499999999325e+00 5.562307114389250517e-02 2.740536502581768924e-02
2.502187499999999787e+00 9.339582769757559522e-02 6.845894001622139513e-02
2.600312499999999361e+00 1.158530566606086470e-01 2.479378654486408262e-02
2.698437499999999822e+00 1.625869082188834136e-01 1.186411078644176477e-02
2.796562499999999396e+00 2.245636581382242092e-01 4.397879923877929392e-02
2.894687499999999858e+00 3.169302561501366466e-01 1.006815318543875376e-01
2.992812499999999432e+00 4.176197168068734866e-01 1.169076054877008219e-01
3.090937499999999893e+00 6.059801092069727613e-01 1.457649487539994793e-01
3.189062499999999467e+00 8.118157987632763639e-01 1.638911469694327439e-01
3.287187499999999929e+00 1.098526571277570030e+00 1.504685146151191477e-01
3.385312499999999503e+00 1.494839389436486865e+00 2.136857958770157218e-01
3.483437499999999964e+00 1.727751110628256370e+00 1.827762406680689677e-01
3.581562499999999538e+00 1.898997174537019550e+00 1.450257504825088195e-01
3.679687500000000000e+00 1.857085303172234969e+00 3.795398307600086896e-02
3.777812499999999574e+00 1.822203257178026892e+00 1.351631517852625586e-01
3.875937500000000036e+00 1.610539544729045147e+00 1.829722422612191091e-01
3.974062499999999609e+00 1.348033412936846975e+00 1.663134219801572222e-01
4.072187500000000071e+00 1.118016980732729593e+00 9.835347400520558225e-02
4.170312499999999645e+00 9.711874568580640688e-01 1.038994298882001122e-01
4.268437499999999218e+00 9.241413574962780153e-01 8.917776189091726480e-02
4.366562499999999680e+00 1.002380194885173603e+00 9.703201997685033386e-02
4.464687500000000142e+00 1.024847086485156877e+00 1.673223675555771672e-01
4.562812499999999716e+00 8.914813199400373200e-01 1.376488317542793327e-01
4.660937499999999289e+00 8.234172089692963770e-01 9.060756502126665612e-02
4.759062499999998863e+00 7.788245308337461426e-01 1.020157438865440941e-01
4.857187499999999325e+00 8.867153788409964932e-01 9.647829710302893713e-02
4.955312499999999787e+00 8.408202019996895427e-01 8.264575755214134678e-02
5.053437499999999361e+00 8.794528604766262969e-01 3.510319614241044078e-02
5.151562499999998934e+00 8.941064790655481875e-01 8.131108409798841474e-02
5.249687499999999396e+00 9.409055187892908512e-01 8.442674739583699850e-02
5.347812499999999858e+00 1.023622538502033885e+00 4.303962751220288124e-02
5.445937499999999432e+00 1.100271388887934965e+00 1.214297473091876522e-01
5.544062499999999005e+00 1.138603978370124281e+00 1.567857338133631928e-01
5.642187499999999467e+00 1.122574678960910344e+00 9.392475417807397142e-02
5.740312499999999929e+00 1.097549150568157605e+00 8.580748568926799269e-02
5.838437499999999503e+00 1.080934613164031388e+00 9.453322022828100635e-02
5.936562499999999076e+00 1.047706912927572453e+00 6.814779193275104230e-02
6.034687499999999538e+00 9.831389367990228667e-01 1.296757680846036820e-01
6.132812500000000000e+00 9.332854148827388618e-01 9.397985728957511387e-02
6.230937499999999574e+00 8.630489869040129935e-01 1.209375812406955492e-01
6.329062499999999147e+00 8.185902781245240067e-01 6.851188068354364946e-02
6.427187499999998721e+00 8.326289146433425437e-01 6.879318355326405343e-02
6.525312499999999183e+00 8.940967858240005395e-01 2.605210604263496349e-02
6.623437499999999645e+00 9.285381408305297679e-01 6.079254236954799440e-02
6.721562499999999218e+00 9.120026832617631474e-01 5.380938039280526441e-02
6.819687499999998792e+00 8.913492978104228248e-01 4.081866449541513703e-02
6.917812499999999254e+00 9.425347440772515739e-01 4.325726995464172081e-02
7.015937499999999716e+00 9.966822623442996854e-01 1.181737758179639552e-01
7.114062499999999289e+00 1.042474434683727580e+00 9.618134161233025947e-02
7.212187499999998863e+00 1.037497874238242579e+00 1.166166404678294216e-01
7.310312499999999325e+00 1.027129343957960295e+00 6.838248339743135951e-02
7.408437499999999787e+00 1.016964536656054019e+00 5.273989966178192074e-02
7.506562499999999361e+00 1.019496096713220723e+00 3.668827562796736497e-02
7.604687499999998934e+00 1.083018069956616314e+00 9.301026639316335720e-02
7.702812499999999396e+00 1.108284558851170498e+00 1.058237634267369109e-01
7.800937499999999858e+00 1.132433031747239305e+00 7.618217259337876912e-02
