# Supplementary material for: Dynamics of the charge transfer to solvent process in aqueous iodide
Source: Nat Commun. 2024 Mar 21;15:2544. doi: 10.1038/s41467-024-46772-0 (PMC11258362; doi:10.1038/s41467-024-46772-0)
Supplement: Supplementary file 6 — Source Data [file 41467_2024_46772_MOESM6_ESM.zip › fig_data/fig1/rdf_md_i_gIH.dat]

4.906249999999999500e-02 0.000000000000000000e+00 0.000000000000000000e+00
1.471874999999999711e-01 0.000000000000000000e+00 0.000000000000000000e+00
2.453124999999999611e-01 0.000000000000000000e+00 0.000000000000000000e+00
3.434374999999999512e-01 0.000000000000000000e+00 0.000000000000000000e+00
4.415624999999999689e-01 0.000000000000000000e+00 0.000000000000000000e+00
5.396874999999998757e-01 0.000000000000000000e+00 0.000000000000000000e+00
6.378124999999998934e-01 0.000000000000000000e+00 0.000000000000000000e+00
7.359374999999999112e-01 0.000000000000000000e+00 0.000000000000000000e+00
8.340624999999999289e-01 0.000000000000000000e+00 0.000000000000000000e+00
9.321874999999999467e-01 0.000000000000000000e+00 0.000000000000000000e+00
1.030312499999999964e+00 0.000000000000000000e+00 0.000000000000000000e+00
1.128437499999999982e+00 0.000000000000000000e+00 0.000000000000000000e+00
1.226562499999999778e+00 0.000000000000000000e+00 0.000000000000000000e+00
1.324687499999999796e+00 0.000000000000000000e+00 0.000000000000000000e+00
1.422812499999999813e+00 0.000000000000000000e+00 0.000000000000000000e+00
1.520937499999999831e+00 0.000000000000000000e+00 0.000000000000000000e+00
1.619062499999999849e+00 0.000000000000000000e+00 0.000000000000000000e+00
1.717187499999999867e+00 0.000000000000000000e+00 0.000000000000000000e+00
1.815312499999999885e+00 0.000000000000000000e+00 0.000000000000000000e+00
1.913437499999999902e+00 0.000000000000000000e+00 0.000000000000000000e+00
2.011562500000000142e+00 0.000000000000000000e+00 0.000000000000000000e+00
2.109687499999999716e+00 0.000000000000000000e+00 0.000000000000000000e+00
2.207812500000000178e+00 4.892209637959908869e-04 9.103282339116261686e-05
2.305937499999999751e+00 3.752482342653384959e-03 2.872259832930819639e-03
2.404062499999999325e+00 1.388769744439238493e-02 7.136363324476577286e-03
2.502187499999999787e+00 3.762311541456728886e-02 1.695932430728134058e-02
2.600312499999999361e+00 8.708227602974645543e-02 2.476650557847589681e-02
2.698437499999999822e+00 1.789481692926163936e-01 2.449089727589309068e-02
2.796562499999999396e+00 3.340093021799775963e-01 4.978069207110526195e-02
2.894687499999999858e+00 5.539341530165907690e-01 3.776012054877918300e-02
2.992812499999999432e+00 8.106989211747779311e-01 4.452598450322608342e-02
3.090937499999999893e+00 1.077332279739956489e+00 4.799580459106786434e-02
3.189062499999999467e+00 1.323703515851749835e+00 2.628258540261222895e-02
3.287187499999999929e+00 1.531634293306018524e+00 6.407555752703497642e-02
3.385312499999999503e+00 1.687836853873475373e+00 6.003164767315689876e-02
3.483437499999999964e+00 1.782585079925809168e+00 4.283506744087466067e-02
3.581562499999999538e+00 1.812524649888637374e+00 4.895899271048682194e-02
3.679687500000000000e+00 1.774704567705820857e+00 5.136035593159467977e-02
3.777812499999999574e+00 1.684858555512286138e+00 3.723695612640410407e-02
3.875937500000000036e+00 1.572824370324027665e+00 1.412873480895206896e-02
3.974062499999999609e+00 1.451204033212364353e+00 3.105579463388901534e-02
4.072187500000000071e+00 1.343101032925963612e+00 1.719101322390748088e-02
4.170312499999999645e+00 1.253598622377787297e+00 1.671512262455454242e-02
4.268437499999999218e+00 1.192938378128436394e+00 4.398383616615383906e-02
4.366562499999999680e+00 1.152365450606206432e+00 4.979678406166532234e-02
4.464687500000000142e+00 1.126247749396489084e+00 3.578046869349128800e-02
4.562812499999999716e+00 1.101814336156278440e+00 3.161755265098523809e-02
4.660937499999999289e+00 1.077994464317017842e+00 2.675609866010681195e-02
4.759062499999998863e+00 1.049426782072866882e+00 2.670702272437802324e-02
4.857187499999999325e+00 1.013899344864186425e+00 2.737681294354632477e-02
4.955312499999999787e+00 9.736628338504194069e-01 2.952577560630924650e-02
5.053437499999999361e+00 9.347261566531144261e-01 3.376306296513333777e-02
5.151562499999998934e+00 9.055885822246090289e-01 2.520273132342498376e-02
5.249687499999999396e+00 8.760321937178179308e-01 3.393879181324521710e-02
5.347812499999999858e+00 8.452616303225475303e-01 1.404735787562457795e-02
5.445937499999999432e+00 8.134185428061677658e-01 1.168791306961206554e-02
5.544062499999999005e+00 7.820866617363100293e-01 2.528904416311693673e-02
5.642187499999999467e+00 7.529561887249993646e-01 3.074845930564907084e-02
5.740312499999999929e+00 7.279609979493455452e-01 2.787062812473592097e-02
5.838437499999999503e+00 7.157182779410816709e-01 3.100053658636414342e-02
5.936562499999999076e+00 7.128587402668693507e-01 2.940589629767066324e-02
6.034687499999999538e+00 7.240804721571736380e-01 2.389843386880120824e-02
6.132812500000000000e+00 7.454392526075495073e-01 2.220082873407721105e-02
6.230937499999999574e+00 7.815738069320579129e-01 6.642534670979811928e-03
6.329062499999999147e+00 8.326216780489021918e-01 7.549679993649797971e-03
6.427187499999998721e+00 8.938050529811049083e-01 2.006405020123492797e-02
6.525312499999999183e+00 9.641738776138243372e-01 2.177359636444734306e-02
6.623437499999999645e+00 1.028632771076364083e+00 1.334458828915352155e-02
6.721562499999999218e+00 1.088880629214023177e+00 1.356913887523330219e-02
6.819687499999998792e+00 1.136951530134795663e+00 2.113366299323757302e-02
6.917812499999999254e+00 1.174591830553719962e+00 1.424430510380180447e-02
7.015937499999999716e+00 1.192880418838747403e+00 1.558637639238615383e-02
7.114062499999999289e+00 1.194835478237194826e+00 1.591434823161782391e-02
7.212187499999998863e+00 1.181285421800965407e+00 1.982252591546203313e-02
7.310312499999999325e+00 1.158004599742438412e+00 2.027876200600025464e-02
7.408437499999999787e+00 1.123958985649800901e+00 1.740699661242491036e-02
7.506562499999999361e+00 1.090762983221901461e+00 1.552353657657508899e-02
7.604687499999998934e+00 1.060069455057420340e+00 8.486646455164094383e-03
7.702812499999999396e+00 1.036128624335164172e+00 1.538961423353383401e-02
7.800937499999999858e+00 1.011457862836947275e+00 2.432817201345469776e-02
