# Supplementary material for: Dynamics of the charge transfer to solvent process in aqueous iodide
Source: Nat Commun. 2024 Mar 21;15:2544. doi: 10.1038/s41467-024-46772-0 (PMC11258362; doi:10.1038/s41467-024-46772-0)
Supplement: Supplementary file 6 — Source Data [file 41467_2024_46772_MOESM6_ESM.zip › fig_data/fig1/rdf_pimd_ion_gIO.dat]

4.906249999999999500e-02 0.000000000000000000e+00 0.000000000000000000e+00
1.471874999999999711e-01 0.000000000000000000e+00 0.000000000000000000e+00
2.453124999999999611e-01 0.000000000000000000e+00 0.000000000000000000e+00
3.434374999999999512e-01 0.000000000000000000e+00 0.000000000000000000e+00
4.415624999999999689e-01 0.000000000000000000e+00 0.000000000000000000e+00
5.396874999999998757e-01 0.000000000000000000e+00 0.000000000000000000e+00
6.378124999999998934e-01 0.000000000000000000e+00 0.000000000000000000e+00
7.359374999999999112e-01 0.000000000000000000e+00 0.000000000000000000e+00
8.340624999999999289e-01 0.000000000000000000e+00 0.000000000000000000e+00
9.321874999999999467e-01 0.000000000000000000e+00 0.000000000000000000e+00
1.030312499999999964e+00 0.000000000000000000e+00 0.000000000000000000e+00
1.128437499999999982e+00 0.000000000000000000e+00 0.000000000000000000e+00
1.226562499999999778e+00 0.000000000000000000e+00 0.000000000000000000e+00
1.324687499999999796e+00 0.000000000000000000e+00 0.000000000000000000e+00
1.422812499999999813e+00 0.000000000000000000e+00 0.000000000000000000e+00
1.520937499999999831e+00 0.000000000000000000e+00 0.000000000000000000e+00
1.619062499999999849e+00 0.000000000000000000e+00 0.000000000000000000e+00
1.717187499999999867e+00 0.000000000000000000e+00 0.000000000000000000e+00
1.815312499999999885e+00 0.000000000000000000e+00 0.000000000000000000e+00
1.913437499999999902e+00 0.000000000000000000e+00 0.000000000000000000e+00
2.011562500000000142e+00 0.000000000000000000e+00 0.000000000000000000e+00
2.109687499999999716e+00 0.000000000000000000e+00 0.000000000000000000e+00
2.207812500000000178e+00 0.000000000000000000e+00 0.000000000000000000e+00
2.305937499999999751e+00 0.000000000000000000e+00 0.000000000000000000e+00
2.404062499999999325e+00 0.000000000000000000e+00 0.000000000000000000e+00
2.502187499999999787e+00 0.000000000000000000e+00 0.000000000000000000e+00
2.600312499999999361e+00 1.187678589907619940e-04 0.000000000000000000e+00
2.698437499999999822e+00 2.539215995894226509e-04 3.186876074945440966e-04
2.796562499999999396e+00 3.341969263841914001e-04 3.626555416703738954e-04
2.894687499999999858e+00 4.085385421695231006e-04 2.154013051549359540e-04
2.992812499999999432e+00 7.283818034836150521e-03 3.904866918115553636e-04
3.090937499999999893e+00 7.399588235678181136e-02 5.584495036581120161e-03
3.189062499999999467e+00 3.758620668282026678e-01 7.681199755362085914e-03
3.287187499999999929e+00 1.030794020499267161e+00 3.975476938799656079e-02
3.385312499999999503e+00 1.813499987083670106e+00 5.144607845950305985e-02
3.483437499999999964e+00 2.298992802673750724e+00 8.611495568168527071e-02
3.581562499999999538e+00 2.245804818737267006e+00 9.818341907434993687e-02
3.679687500000000000e+00 1.846739747077529747e+00 1.089621171561877683e-01
3.777812499999999574e+00 1.415966928715097772e+00 1.012963680627869956e-01
3.875937500000000036e+00 1.111835809088786098e+00 7.877269089433715232e-02
3.974062499999999609e+00 9.518878787979474509e-01 1.141214403105576675e-01
4.072187500000000071e+00 8.831806493683513892e-01 1.175829216629360324e-01
4.170312499999999645e+00 8.631158370770899424e-01 1.208032018857335133e-01
4.268437499999999218e+00 8.823996013901487245e-01 1.111900054154517370e-01
4.366562499999999680e+00 9.282047600809228971e-01 9.876347813646980944e-02
4.464687500000000142e+00 1.003226368184550799e+00 6.612171230249218323e-02
4.562812499999999716e+00 1.042843319903764554e+00 4.519084686916255422e-02
4.660937499999999289e+00 1.070132643659241545e+00 2.848097450293400265e-02
4.759062499999998863e+00 1.089962501239164050e+00 4.523330489927686326e-02
4.857187499999999325e+00 1.152776780637393195e+00 8.441676731497287089e-02
4.955312499999999787e+00 1.215613425158973193e+00 7.584108176632713139e-02
5.053437499999999361e+00 1.278644946890284739e+00 1.076875353953887365e-01
5.151562499999998934e+00 1.293610152902226140e+00 1.206319606384769760e-01
5.249687499999999396e+00 1.302087571214475936e+00 8.815096510573600108e-02
5.347812499999999858e+00 1.263333027367747885e+00 1.011149067268980600e-01
5.445937499999999432e+00 1.230625113131523563e+00 8.121953182729836629e-02
5.544062499999999005e+00 1.158072687992355743e+00 7.105870525841477547e-02
5.642187499999999467e+00 1.064058061709707959e+00 4.829163697733369204e-02
5.740312499999999929e+00 9.403280083787155519e-01 4.471245662264791698e-02
5.838437499999999503e+00 8.272191594135787085e-01 2.897803998677558196e-02
5.936562499999999076e+00 7.630785689046362119e-01 4.238570526858503190e-02
6.034687499999999538e+00 7.343199087482139564e-01 7.585277582925234463e-02
6.132812500000000000e+00 7.344158216499410141e-01 7.651915123040475830e-02
6.230937499999999574e+00 7.415533680281842788e-01 6.132989043084106917e-02
6.329062499999999147e+00 7.654605635776445816e-01 4.472026439464436148e-02
6.427187499999998721e+00 7.997588575952163659e-01 2.491106430401108379e-02
6.525312499999999183e+00 8.521309749120420385e-01 2.304477053805472145e-02
6.623437499999999645e+00 9.266576544198330545e-01 3.097477045705407731e-02
6.721562499999999218e+00 9.907800504424510990e-01 3.224883964806226494e-02
6.819687499999998792e+00 1.053426813758891134e+00 5.806908788690075263e-02
6.917812499999999254e+00 1.104971366466030336e+00 6.773005826135845842e-02
7.015937499999999716e+00 1.168258586390423348e+00 8.005305482310422216e-02
7.114062499999999289e+00 1.226735202092947397e+00 8.129611372451034379e-02
7.212187499999998863e+00 1.244882900361349964e+00 7.852136944211469960e-02
7.310312499999999325e+00 1.233686406238188260e+00 7.237149309351090243e-02
7.408437499999999787e+00 1.187560439284415015e+00 5.412849868047643620e-02
7.506562499999999361e+00 1.151768256315662153e+00 1.974560073393140380e-02
7.604687499999998934e+00 1.116807439879166530e+00 2.324371639887553784e-02
7.702812499999999396e+00 1.090756058088914626e+00 2.584607478951531784e-02
7.800937499999999858e+00 1.060282914186034819e+00 4.946378879949416690e-02
