# Supplementary material for: Dynamics of the charge transfer to solvent process in aqueous iodide
Source: Nat Commun. 2024 Mar 21;15:2544. doi: 10.1038/s41467-024-46772-0 (PMC11258362; doi:10.1038/s41467-024-46772-0)
Supplement: Supplementary file 6 — Source Data [file 41467_2024_46772_MOESM6_ESM.zip › fig_data/fig1/rdf_md_100_ctts_gIH.dat]

4.906249999999999500e-02 0.000000000000000000e+00 0.000000000000000000e+00
1.471874999999999711e-01 0.000000000000000000e+00 0.000000000000000000e+00
2.453124999999999611e-01 0.000000000000000000e+00 0.000000000000000000e+00
3.434374999999999512e-01 0.000000000000000000e+00 0.000000000000000000e+00
4.415624999999999689e-01 0.000000000000000000e+00 0.000000000000000000e+00
5.396874999999998757e-01 0.000000000000000000e+00 0.000000000000000000e+00
6.378124999999998934e-01 0.000000000000000000e+00 0.000000000000000000e+00
7.359374999999999112e-01 0.000000000000000000e+00 0.000000000000000000e+00
8.340624999999999289e-01 0.000000000000000000e+00 0.000000000000000000e+00
9.321874999999999467e-01 0.000000000000000000e+00 0.000000000000000000e+00
1.030312499999999964e+00 0.000000000000000000e+00 0.000000000000000000e+00
1.128437499999999982e+00 0.000000000000000000e+00 0.000000000000000000e+00
1.226562499999999778e+00 0.000000000000000000e+00 0.000000000000000000e+00
1.324687499999999796e+00 0.000000000000000000e+00 0.000000000000000000e+00
1.422812499999999813e+00 0.000000000000000000e+00 0.000000000000000000e+00
1.520937499999999831e+00 0.000000000000000000e+00 0.000000000000000000e+00
1.619062499999999849e+00 0.000000000000000000e+00 0.000000000000000000e+00
1.717187499999999867e+00 0.000000000000000000e+00 0.000000000000000000e+00
1.815312499999999885e+00 0.000000000000000000e+00 0.000000000000000000e+00
1.913437499999999902e+00 0.000000000000000000e+00 0.000000000000000000e+00
2.011562500000000142e+00 1.221333487718277017e-03 0.000000000000000000e+00
2.109687499999999716e+00 1.577635604775022571e-02 0.000000000000000000e+00
2.207812500000000178e+00 5.869708452831810808e-02 3.641312935646629900e-03
2.305937499999999751e+00 1.471307686951545679e-01 4.426855280910737406e-02
2.404062499999999325e+00 2.762702165438158386e-01 6.204383929955637617e-02
2.502187499999999787e+00 4.492043638629667490e-01 2.569189862468038502e-02
2.600312499999999361e+00 6.703880873742156243e-01 3.815483686437720623e-02
2.698437499999999822e+00 8.711806908624390999e-01 8.526309291131102530e-02
2.796562499999999396e+00 1.010299391524917656e+00 7.344453962201144548e-02
2.894687499999999858e+00 1.088055559572873365e+00 4.052054460225233690e-02
2.992812499999999432e+00 1.132262867281572882e+00 9.520550974896060947e-02
3.090937499999999893e+00 1.126473370882677516e+00 5.634330621144628681e-02
3.189062499999999467e+00 1.096802238284301900e+00 6.482970813495693430e-02
3.287187499999999929e+00 1.067969307297051307e+00 6.089558149306650153e-02
3.385312499999999503e+00 1.065608906202356820e+00 5.781758328942462194e-02
3.483437499999999964e+00 1.072092869766490875e+00 7.628579047663695822e-02
3.581562499999999538e+00 1.054349878735139745e+00 7.293533451835342019e-02
3.679687500000000000e+00 1.066874477687914879e+00 8.351843340013621886e-02
3.777812499999999574e+00 1.105035230808261826e+00 5.115459485830332192e-02
3.875937500000000036e+00 1.162605699096364686e+00 6.529041504542373864e-02
3.974062499999999609e+00 1.212667614848141451e+00 6.666809502720159875e-02
4.072187500000000071e+00 1.269847967050766302e+00 1.193563786728079473e-01
4.170312499999999645e+00 1.282793484926262995e+00 5.674053603963360309e-02
4.268437499999999218e+00 1.294428981143090684e+00 8.296875100396473857e-02
4.366562499999999680e+00 1.261209201572597305e+00 7.852249264979987986e-02
4.464687500000000142e+00 1.189571937121876477e+00 6.275555001466924521e-02
4.562812499999999716e+00 1.114985854232368734e+00 4.815503392975040847e-02
4.660937499999999289e+00 1.071989214199452700e+00 8.834600373800904904e-02
4.759062499999998863e+00 1.001533802309389376e+00 4.183153221162465296e-02
4.857187499999999325e+00 9.400523976854263664e-01 5.649032986563539555e-02
4.955312499999999787e+00 9.069929454641416644e-01 4.881331761861543855e-02
5.053437499999999361e+00 8.822223210727342391e-01 4.077935071459827532e-02
5.151562499999998934e+00 8.562165046381138289e-01 5.310933801068742910e-02
5.249687499999999396e+00 8.344129316303616761e-01 3.768786645362692811e-02
5.347812499999999858e+00 8.408350795147929713e-01 3.933257591003810894e-02
5.445937499999999432e+00 8.613993839456965951e-01 6.069590133641992319e-02
5.544062499999999005e+00 8.740531103712978478e-01 6.820878502534780119e-02
5.642187499999999467e+00 8.836896909285555379e-01 5.131087983462869623e-02
5.740312499999999929e+00 9.218345031755501573e-01 6.263634808029672207e-02
5.838437499999999503e+00 9.443682941306983381e-01 5.892820355745687078e-02
5.936562499999999076e+00 9.674126990319471542e-01 2.656581700473392704e-02
6.034687499999999538e+00 1.005619737767368793e+00 3.895755392064638445e-02
6.132812500000000000e+00 1.050369221214885407e+00 1.092414778600302727e-01
6.230937499999999574e+00 1.077316253374100530e+00 7.352384564506996012e-02
6.329062499999999147e+00 1.091222701308774079e+00 3.425482242609831363e-02
6.427187499999998721e+00 1.074110744428383946e+00 4.070418314729047637e-02
6.525312499999999183e+00 1.046467910066722240e+00 2.850088620649679494e-02
6.623437499999999645e+00 1.008957435883468312e+00 3.524982810747326334e-02
6.721562499999999218e+00 9.963417912420022837e-01 4.442075756698392330e-02
6.819687499999998792e+00 9.800991430907208812e-01 3.510953364268899757e-02
6.917812499999999254e+00 9.653148614303308506e-01 2.948746787589178603e-02
7.015937499999999716e+00 9.572022035388725314e-01 4.188681231732169913e-02
7.114062499999999289e+00 9.772753310882178468e-01 3.445057769935770675e-02
7.212187499999998863e+00 9.632372023774182779e-01 3.740754601214020536e-02
7.310312499999999325e+00 9.771315247302214679e-01 2.946110129311977147e-02
7.408437499999999787e+00 1.001466892681567078e+00 2.317372059784655880e-02
7.506562499999999361e+00 1.032456257308998593e+00 3.158519828098127480e-02
7.604687499999998934e+00 1.029196510442230927e+00 3.981276067840128913e-02
7.702812499999999396e+00 1.042803541955477753e+00 6.446580133223087095e-02
7.800937499999999858e+00 1.056410573468725245e+00 3.687837712002440399e-02
