# Supplementary material for: Dynamics of the charge transfer to solvent process in aqueous iodide
Source: Nat Commun. 2024 Mar 21;15:2544. doi: 10.1038/s41467-024-46772-0 (PMC11258362; doi:10.1038/s41467-024-46772-0)
Supplement: Supplementary file 6 — Source Data [file 41467_2024_46772_MOESM6_ESM.zip › fig_data/fig1/rdf_pimd_i_gIO.dat]

4.906249999999999500e-02 0.000000000000000000e+00 0.000000000000000000e+00
1.471874999999999711e-01 0.000000000000000000e+00 0.000000000000000000e+00
2.453124999999999611e-01 0.000000000000000000e+00 0.000000000000000000e+00
3.434374999999999512e-01 0.000000000000000000e+00 0.000000000000000000e+00
4.415624999999999689e-01 0.000000000000000000e+00 0.000000000000000000e+00
5.396874999999998757e-01 0.000000000000000000e+00 0.000000000000000000e+00
6.378124999999998934e-01 0.000000000000000000e+00 0.000000000000000000e+00
7.359374999999999112e-01 0.000000000000000000e+00 0.000000000000000000e+00
8.340624999999999289e-01 0.000000000000000000e+00 0.000000000000000000e+00
9.321874999999999467e-01 0.000000000000000000e+00 0.000000000000000000e+00
1.030312499999999964e+00 0.000000000000000000e+00 0.000000000000000000e+00
1.128437499999999982e+00 0.000000000000000000e+00 0.000000000000000000e+00
1.226562499999999778e+00 0.000000000000000000e+00 0.000000000000000000e+00
1.324687499999999796e+00 0.000000000000000000e+00 0.000000000000000000e+00
1.422812499999999813e+00 0.000000000000000000e+00 0.000000000000000000e+00
1.520937499999999831e+00 0.000000000000000000e+00 0.000000000000000000e+00
1.619062499999999849e+00 0.000000000000000000e+00 0.000000000000000000e+00
1.717187499999999867e+00 0.000000000000000000e+00 0.000000000000000000e+00
1.815312499999999885e+00 0.000000000000000000e+00 0.000000000000000000e+00
1.913437499999999902e+00 0.000000000000000000e+00 0.000000000000000000e+00
2.011562500000000142e+00 0.000000000000000000e+00 0.000000000000000000e+00
2.109687499999999716e+00 0.000000000000000000e+00 0.000000000000000000e+00
2.207812500000000178e+00 9.755636487273871139e-05 0.000000000000000000e+00
2.305937499999999751e+00 3.903218783301947142e-03 2.617711961918596313e-04
2.404062499999999325e+00 3.583569215458675544e-02 4.734596011700063431e-03
2.502187499999999787e+00 1.489321238461807084e-01 2.777031794082509414e-02
2.600312499999999361e+00 3.335220678418153173e-01 5.711461209732914684e-02
2.698437499999999822e+00 4.895477317660245076e-01 8.358681065396286747e-02
2.796562499999999396e+00 5.367044990442150221e-01 5.854320522542066224e-02
2.894687499999999858e+00 4.789385709455918905e-01 4.357943302028535054e-02
2.992812499999999432e+00 4.095823444129104152e-01 2.925688451264684548e-02
3.090937499999999893e+00 3.990379485347484989e-01 3.481721306884839884e-02
3.189062499999999467e+00 4.604017170502893164e-01 4.895419261395434624e-02
3.287187499999999929e+00 6.448488380262180630e-01 4.514003387236469045e-02
3.385312499999999503e+00 8.939153177298839736e-01 2.910311250895025736e-02
3.483437499999999964e+00 1.226897009335161881e+00 3.271610798520761809e-02
3.581562499999999538e+00 1.538841706260165365e+00 3.958125118820159799e-02
3.679687500000000000e+00 1.793500868338406384e+00 6.026546282605322463e-02
3.777812499999999574e+00 1.914977369270534968e+00 8.157532657734133108e-02
3.875937500000000036e+00 1.911937894382716774e+00 7.598423088755422439e-02
3.974062499999999609e+00 1.838884971094007170e+00 7.792978112911831678e-02
4.072187500000000071e+00 1.718372980710868525e+00 8.043854899118486890e-02
4.170312499999999645e+00 1.605830871586178876e+00 8.929021578913882984e-02
4.268437499999999218e+00 1.473332384733109679e+00 6.315077104240517103e-02
4.366562499999999680e+00 1.353927433026922866e+00 3.221606687678389702e-02
4.464687500000000142e+00 1.236681232625241211e+00 4.666896747019384090e-02
4.562812499999999716e+00 1.126569881447915256e+00 4.689572890707165848e-02
4.660937499999999289e+00 1.044780084411864873e+00 3.904266498953506970e-02
4.759062499999998863e+00 9.589030151930053592e-01 4.439926559535858908e-02
4.857187499999999325e+00 9.067487242532364933e-01 4.227338009848453232e-02
4.955312499999999787e+00 8.481945199877964914e-01 4.136154648919825733e-02
5.053437499999999361e+00 8.039395086951726110e-01 4.472849965696681224e-02
5.151562499999998934e+00 7.766551534555050651e-01 5.489989949332367558e-02
5.249687499999999396e+00 7.629018064449664127e-01 2.769643226215003431e-02
5.347812499999999858e+00 7.773391512338581055e-01 4.847494580112444995e-02
5.445937499999999432e+00 7.781542629121014354e-01 5.315777415591413368e-02
5.544062499999999005e+00 7.942800206245677064e-01 4.944461417475302240e-02
5.642187499999999467e+00 8.042512112619519815e-01 2.756157097232466921e-02
5.740312499999999929e+00 8.301600617452640218e-01 2.564283636576435849e-02
5.838437499999999503e+00 8.652020995295901518e-01 2.941889399736919222e-02
5.936562499999999076e+00 8.982797823201185139e-01 1.804980030577043801e-02
6.034687499999999538e+00 9.371608559154118723e-01 2.002430218205468807e-02
6.132812500000000000e+00 9.754452865000087236e-01 2.450551822785668188e-02
6.230937499999999574e+00 1.026015172293596400e+00 2.160006625335346778e-02
6.329062499999999147e+00 1.066616541553518482e+00 5.928505609984328212e-02
6.427187499999998721e+00 1.083285640252993343e+00 6.947334573115669654e-02
6.525312499999999183e+00 1.057271038506979011e+00 7.590082946988355173e-02
6.623437499999999645e+00 1.027256103867244974e+00 8.447863081628106952e-02
6.721562499999999218e+00 1.005729119348457878e+00 6.774733571407175192e-02
6.819687499999998792e+00 1.012752214219122537e+00 5.516961347376382607e-02
6.917812499999999254e+00 1.018264210478377008e+00 4.240973926860579224e-02
7.015937499999999716e+00 1.023697874973579669e+00 3.691800148221904138e-02
7.114062499999999289e+00 1.030531350069586072e+00 4.382381901860917667e-02
7.212187499999998863e+00 1.045357456180198152e+00 5.481331144620196077e-02
7.310312499999999325e+00 1.045210869725657910e+00 1.618881752147800779e-02
7.408437499999999787e+00 1.048975746885346227e+00 1.303865929670998056e-02
7.506562499999999361e+00 1.050630789393073972e+00 2.255453534294222379e-02
7.604687499999998934e+00 1.058143204626567302e+00 2.936100115293521079e-02
7.702812499999999396e+00 1.055501838419017568e+00 1.476259744185111009e-02
7.800937499999999858e+00 1.044162195309168872e+00 1.353178802239674884e-02
