# Supplementary material for: Dynamics of the charge transfer to solvent process in aqueous iodide
Source: Nat Commun. 2024 Mar 21;15:2544. doi: 10.1038/s41467-024-46772-0 (PMC11258362; doi:10.1038/s41467-024-46772-0)
Supplement: Supplementary file 6 — Source Data [file 41467_2024_46772_MOESM6_ESM.zip › fig_data/fig1/rdf_md_50_ctts_gIH.dat]

4.906249999999999500e-02 0.000000000000000000e+00 0.000000000000000000e+00
1.471874999999999711e-01 0.000000000000000000e+00 0.000000000000000000e+00
2.453124999999999611e-01 0.000000000000000000e+00 0.000000000000000000e+00
3.434374999999999512e-01 0.000000000000000000e+00 0.000000000000000000e+00
4.415624999999999689e-01 0.000000000000000000e+00 0.000000000000000000e+00
5.396874999999998757e-01 0.000000000000000000e+00 0.000000000000000000e+00
6.378124999999998934e-01 0.000000000000000000e+00 0.000000000000000000e+00
7.359374999999999112e-01 0.000000000000000000e+00 0.000000000000000000e+00
8.340624999999999289e-01 0.000000000000000000e+00 0.000000000000000000e+00
9.321874999999999467e-01 0.000000000000000000e+00 0.000000000000000000e+00
1.030312499999999964e+00 0.000000000000000000e+00 0.000000000000000000e+00
1.128437499999999982e+00 0.000000000000000000e+00 0.000000000000000000e+00
1.226562499999999778e+00 0.000000000000000000e+00 0.000000000000000000e+00
1.324687499999999796e+00 0.000000000000000000e+00 0.000000000000000000e+00
1.422812499999999813e+00 0.000000000000000000e+00 0.000000000000000000e+00
1.520937499999999831e+00 0.000000000000000000e+00 0.000000000000000000e+00
1.619062499999999849e+00 0.000000000000000000e+00 0.000000000000000000e+00
1.717187499999999867e+00 0.000000000000000000e+00 0.000000000000000000e+00
1.815312499999999885e+00 0.000000000000000000e+00 0.000000000000000000e+00
1.913437499999999902e+00 0.000000000000000000e+00 0.000000000000000000e+00
2.011562500000000142e+00 0.000000000000000000e+00 0.000000000000000000e+00
2.109687499999999716e+00 4.071111625727591790e-03 0.000000000000000000e+00
2.207812500000000178e+00 6.565005322586280057e-02 5.308080140458355627e-03
2.305937499999999751e+00 2.167310174774617626e-01 3.602933381619947278e-02
2.404062499999999325e+00 4.757421920828248663e-01 5.158493065205171924e-02
2.502187499999999787e+00 7.908199733746185123e-01 5.049627284405631966e-02
2.600312499999999361e+00 1.037198700583662481e+00 1.321070422463940797e-01
2.698437499999999822e+00 1.199579597968841504e+00 7.481314581478139270e-02
2.796562499999999396e+00 1.244111934375099482e+00 7.381621382414173260e-02
2.894687499999999858e+00 1.184177201911525312e+00 1.183584505427228151e-01
2.992812499999999432e+00 1.047107672983813353e+00 7.618271137677912197e-02
3.090937499999999893e+00 8.578111787907807262e-01 5.705109751439834537e-02
3.189062499999999467e+00 7.657858180861147890e-01 4.347310726307555828e-02
3.287187499999999929e+00 7.697664190100588222e-01 4.698033703659180993e-02
3.385312499999999503e+00 8.219145547326567325e-01 6.547004372627852897e-02
3.483437499999999964e+00 8.902315933715947427e-01 8.721184002415431624e-02
3.581562499999999538e+00 9.371795222861540875e-01 8.717557525295785426e-02
3.679687500000000000e+00 1.041581033649723542e+00 1.005319595268777955e-01
3.777812499999999574e+00 1.169228372071149824e+00 7.337597235658076256e-02
3.875937500000000036e+00 1.276229548319419482e+00 9.102103279700701766e-02
3.974062499999999609e+00 1.357742426965312887e+00 1.235283576408889028e-01
4.072187500000000071e+00 1.350685119197365669e+00 7.404594307967513056e-02
4.170312499999999645e+00 1.359693757340957321e+00 1.047781128956240121e-01
4.268437499999999218e+00 1.340103705509821941e+00 3.509204869026504719e-02
4.366562499999999680e+00 1.312256514947661934e+00 6.727099836801525568e-02
4.464687500000000142e+00 1.231569081139843647e+00 9.819206370190186606e-02
4.562812499999999716e+00 1.107351866884015434e+00 7.865860291635870527e-02
4.660937499999999289e+00 1.031740055436484615e+00 6.796379463669063870e-02
4.759062499999998863e+00 1.009718867577745316e+00 8.662793269452824518e-02
4.857187499999999325e+00 1.003373684316754222e+00 4.459807940003671090e-02
4.955312499999999787e+00 9.695677089818259820e-01 4.702325336483352547e-02
5.053437499999999361e+00 9.226926593467642546e-01 4.298583442848993852e-02
5.151562499999998934e+00 9.000762674843254540e-01 3.630606301769078587e-02
5.249687499999999396e+00 9.088622525859328949e-01 5.041741024713209535e-02
5.347812499999999858e+00 8.711259835198508217e-01 3.841706244158041988e-02
5.445937499999999432e+00 8.310421726977730295e-01 4.873319798064418978e-02
5.544062499999999005e+00 8.034857330458453628e-01 4.443349352122924478e-02
5.642187499999999467e+00 8.365332449611855292e-01 5.816741958552924807e-02
5.740312499999999929e+00 9.114071971425690144e-01 5.992008560028427855e-02
5.838437499999999503e+00 9.730884648828056482e-01 2.937133389416411375e-02
5.936562499999999076e+00 1.007652826986960459e+00 3.504397734187101460e-02
6.034687499999999538e+00 1.017180888406635564e+00 1.898886788160237399e-02
6.132812500000000000e+00 1.025512996722056869e+00 5.367249381639656314e-02
6.230937499999999574e+00 1.058109275629085078e+00 7.568165014801025992e-02
6.329062499999999147e+00 1.084398017791079250e+00 4.478964376893371929e-02
6.427187499999998721e+00 1.069444823061307837e+00 3.031974056665852693e-02
6.525312499999999183e+00 1.021607654225445749e+00 2.867985086180906140e-02
6.623437499999999645e+00 9.818979429404397496e-01 4.502055577295174804e-02
6.721562499999999218e+00 9.892966611468685389e-01 4.735823453086979856e-02
6.819687499999998792e+00 1.010788250154878831e+00 2.596794337036461078e-02
6.917812499999999254e+00 9.924365868786542144e-01 4.323971088602313745e-02
7.015937499999999716e+00 9.544216585610600934e-01 3.335492613197936496e-02
7.114062499999999289e+00 9.384668467147079252e-01 2.075242778890180884e-02
7.212187499999998863e+00 9.446024091379043863e-01 2.833101593957007905e-02
7.310312499999999325e+00 9.768859604999711177e-01 4.574933613879021005e-02
7.408437499999999787e+00 9.919788783701100066e-01 3.288332867113043928e-02
7.506562499999999361e+00 1.016274272021416625e+00 4.175050455907605013e-02
7.604687499999998934e+00 1.034135445058451452e+00 6.344019290674057787e-02
7.702812499999999396e+00 1.053566311518811416e+00 4.406440116073386676e-02
7.800937499999999858e+00 1.083987553598267484e+00 4.983840648012537872e-02
