# Supplementary material for: Dynamics of the charge transfer to solvent process in aqueous iodide
Source: Nat Commun. 2024 Mar 21;15:2544. doi: 10.1038/s41467-024-46772-0 (PMC11258362; doi:10.1038/s41467-024-46772-0)
Supplement: Supplementary file 6 — Source Data [file 41467_2024_46772_MOESM6_ESM.zip › fig_data/fig1/rdf_pimd_i_gIH.dat]

4.906249999999999500e-02 0.000000000000000000e+00 0.000000000000000000e+00
1.471874999999999711e-01 0.000000000000000000e+00 0.000000000000000000e+00
2.453124999999999611e-01 0.000000000000000000e+00 0.000000000000000000e+00
3.434374999999999512e-01 0.000000000000000000e+00 0.000000000000000000e+00
4.415624999999999689e-01 0.000000000000000000e+00 0.000000000000000000e+00
5.396874999999998757e-01 0.000000000000000000e+00 0.000000000000000000e+00
6.378124999999998934e-01 0.000000000000000000e+00 0.000000000000000000e+00
7.359374999999999112e-01 0.000000000000000000e+00 0.000000000000000000e+00
8.340624999999999289e-01 0.000000000000000000e+00 0.000000000000000000e+00
9.321874999999999467e-01 0.000000000000000000e+00 0.000000000000000000e+00
1.030312499999999964e+00 0.000000000000000000e+00 0.000000000000000000e+00
1.128437499999999982e+00 0.000000000000000000e+00 0.000000000000000000e+00
1.226562499999999778e+00 0.000000000000000000e+00 0.000000000000000000e+00
1.324687499999999796e+00 0.000000000000000000e+00 0.000000000000000000e+00
1.422812499999999813e+00 0.000000000000000000e+00 0.000000000000000000e+00
1.520937499999999831e+00 0.000000000000000000e+00 0.000000000000000000e+00
1.619062499999999849e+00 0.000000000000000000e+00 0.000000000000000000e+00
1.717187499999999867e+00 0.000000000000000000e+00 0.000000000000000000e+00
1.815312499999999885e+00 0.000000000000000000e+00 0.000000000000000000e+00
1.913437499999999902e+00 0.000000000000000000e+00 0.000000000000000000e+00
2.011562500000000142e+00 4.643459560027479803e-05 0.000000000000000000e+00
2.109687499999999716e+00 7.566255986512843883e-04 1.245970947239124973e-04
2.207812500000000178e+00 4.779495335585310332e-03 8.287441138354221734e-04
2.305937499999999751e+00 1.624796383794236895e-02 3.410918140260195582e-03
2.404062499999999325e+00 4.399339758738493589e-02 1.066270332763779097e-02
2.502187499999999787e+00 9.661892183661237310e-02 2.188454303907029844e-02
2.600312499999999361e+00 1.798803845834429371e-01 2.862304242588357625e-02
2.698437499999999822e+00 3.000354295792969639e-01 2.345298957444374652e-02
2.796562499999999396e+00 4.615517667118858025e-01 3.649753212201999053e-02
2.894687499999999858e+00 6.597294801629837169e-01 5.205366822426673451e-02
2.992812499999999432e+00 8.730306451383211819e-01 4.509399488569472425e-02
3.090937499999999893e+00 1.066399070973798491e+00 3.779479968035408949e-02
3.189062499999999467e+00 1.215144745758486966e+00 2.180122014644837736e-02
3.287187499999999929e+00 1.321182092831453270e+00 1.410547467959647264e-02
3.385312499999999503e+00 1.389035325735530346e+00 2.826853188880521645e-02
3.483437499999999964e+00 1.421247307028982387e+00 3.106399497725717898e-02
3.581562499999999538e+00 1.417889568802326750e+00 3.580322538813825173e-02
3.679687500000000000e+00 1.392685803296657143e+00 4.901970383435638734e-02
3.777812499999999574e+00 1.354490112357201070e+00 5.326130241476901422e-02
3.875937500000000036e+00 1.313395133941761106e+00 4.906737776072698370e-02
3.974062499999999609e+00 1.265092281638183103e+00 3.761787405949790219e-02
4.072187500000000071e+00 1.221500825306126803e+00 2.190912006792725825e-02
4.170312499999999645e+00 1.180558794212251073e+00 1.452501142649879201e-02
4.268437499999999218e+00 1.153540896366572976e+00 2.897669267696863921e-02
4.366562499999999680e+00 1.139997915704825893e+00 3.545217199655172069e-02
4.464687500000000142e+00 1.129659846406035228e+00 4.125787574768318561e-02
4.562812499999999716e+00 1.116108872340725755e+00 4.556190544043237090e-02
4.660937499999999289e+00 1.089145717573272609e+00 4.333282247215519689e-02
4.759062499999998863e+00 1.054809151141842483e+00 3.198813648164050560e-02
4.857187499999999325e+00 1.022244376921594089e+00 2.426726182975750060e-02
4.955312499999999787e+00 9.976176009558543889e-01 2.510968942880845850e-02
5.053437499999999361e+00 9.818571347235540703e-01 2.861936834173698860e-02
5.151562499999998934e+00 9.639853007340707380e-01 3.679691178422220960e-02
5.249687499999999396e+00 9.474118905962454207e-01 3.410760345217363210e-02
5.347812499999999858e+00 9.318965477214229409e-01 3.133471452854718481e-02
5.445937499999999432e+00 9.211796825824148938e-01 2.406713524862271261e-02
5.544062499999999005e+00 9.123841033485819985e-01 1.816735454648346279e-02
5.642187499999999467e+00 9.049672160188926284e-01 8.204227259928621729e-03
5.740312499999999929e+00 8.958462799437874047e-01 9.941376524101987536e-03
5.838437499999999503e+00 8.885715204757540508e-01 1.510333518504192694e-02
5.936562499999999076e+00 8.855374475641732968e-01 1.563861012172573436e-02
6.034687499999999538e+00 8.872347744945181525e-01 1.693831137075947277e-02
6.132812500000000000e+00 8.918417475646690518e-01 1.845524373021304940e-02
6.230937499999999574e+00 8.982727766482989651e-01 2.915845725716886133e-02
6.329062499999999147e+00 9.105190467710719826e-01 3.360257607260821316e-02
6.427187499999998721e+00 9.289665728061413663e-01 3.751075338419961047e-02
6.525312499999999183e+00 9.543585417109945457e-01 4.407703976029032217e-02
6.623437499999999645e+00 9.865094625602465195e-01 4.341253542839810381e-02
6.721562499999999218e+00 1.023242236532230010e+00 4.615665399500475802e-02
6.819687499999998792e+00 1.058844843120931856e+00 4.256642364576510712e-02
6.917812499999999254e+00 1.082907689250515837e+00 4.116547963508802171e-02
7.015937499999999716e+00 1.093021588601368776e+00 3.706821921903622613e-02
7.114062499999999289e+00 1.088538272435698451e+00 3.103810382582453467e-02
7.212187499999998863e+00 1.080018158437001663e+00 2.600009996413095784e-02
7.310312499999999325e+00 1.068952149509694749e+00 1.880370065091313894e-02
7.408437499999999787e+00 1.058869537578785325e+00 9.764944920187132449e-03
7.506562499999999361e+00 1.050715786164058585e+00 1.495158617917009825e-02
7.604687499999998934e+00 1.046593421048752415e+00 2.212412545688481960e-02
7.702812499999999396e+00 1.045575786288114539e+00 2.809758444095479188e-02
7.800937499999999858e+00 1.044788408342032682e+00 2.891441866763969082e-02
