# Supplementary material for: Dynamics of the charge transfer to solvent process in aqueous iodide
Source: Nat Commun. 2024 Mar 21;15:2544. doi: 10.1038/s41467-024-46772-0 (PMC11258362; doi:10.1038/s41467-024-46772-0)
Supplement: Supplementary file 6 — Source Data [file 41467_2024_46772_MOESM6_ESM.zip › fig_data/fig1/rdf_md_50_ctts_gIO.dat]

4.906249999999999500e-02 0.000000000000000000e+00 0.000000000000000000e+00
1.471874999999999711e-01 0.000000000000000000e+00 0.000000000000000000e+00
2.453124999999999611e-01 0.000000000000000000e+00 0.000000000000000000e+00
3.434374999999999512e-01 0.000000000000000000e+00 0.000000000000000000e+00
4.415624999999999689e-01 0.000000000000000000e+00 0.000000000000000000e+00
5.396874999999998757e-01 0.000000000000000000e+00 0.000000000000000000e+00
6.378124999999998934e-01 0.000000000000000000e+00 0.000000000000000000e+00
7.359374999999999112e-01 0.000000000000000000e+00 0.000000000000000000e+00
8.340624999999999289e-01 0.000000000000000000e+00 0.000000000000000000e+00
9.321874999999999467e-01 0.000000000000000000e+00 0.000000000000000000e+00
1.030312499999999964e+00 0.000000000000000000e+00 0.000000000000000000e+00
1.128437499999999982e+00 0.000000000000000000e+00 0.000000000000000000e+00
1.226562499999999778e+00 0.000000000000000000e+00 0.000000000000000000e+00
1.324687499999999796e+00 0.000000000000000000e+00 0.000000000000000000e+00
1.422812499999999813e+00 0.000000000000000000e+00 0.000000000000000000e+00
1.520937499999999831e+00 0.000000000000000000e+00 0.000000000000000000e+00
1.619062499999999849e+00 0.000000000000000000e+00 0.000000000000000000e+00
1.717187499999999867e+00 0.000000000000000000e+00 0.000000000000000000e+00
1.815312499999999885e+00 0.000000000000000000e+00 0.000000000000000000e+00
1.913437499999999902e+00 0.000000000000000000e+00 0.000000000000000000e+00
2.011562500000000142e+00 0.000000000000000000e+00 0.000000000000000000e+00
2.109687499999999716e+00 0.000000000000000000e+00 0.000000000000000000e+00
2.207812500000000178e+00 0.000000000000000000e+00 0.000000000000000000e+00
2.305937499999999751e+00 0.000000000000000000e+00 0.000000000000000000e+00
2.404062499999999325e+00 0.000000000000000000e+00 0.000000000000000000e+00
2.502187499999999787e+00 0.000000000000000000e+00 0.000000000000000000e+00
2.600312499999999361e+00 3.566672811627440935e-03 0.000000000000000000e+00
2.698437499999999822e+00 1.545590742608288042e-02 0.000000000000000000e+00
2.796562499999999396e+00 4.037022241550912438e-02 9.932464682901209763e-03
2.894687499999999858e+00 8.082908412997716341e-02 3.652917756169467983e-02
2.992812499999999432e+00 2.512754626289266935e-01 4.340896170161743367e-02
3.090937499999999893e+00 5.213500295099704474e-01 6.945713422478631827e-02
3.189062499999999467e+00 8.606589970139868484e-01 1.243098123285618917e-01
3.287187499999999929e+00 1.278439027939466843e+00 2.462973159908680709e-01
3.385312499999999503e+00 1.693098401524200547e+00 1.670147037153861258e-01
3.483437499999999964e+00 1.977073167343447846e+00 8.410073458170928828e-02
3.581562499999999538e+00 2.039339085453760969e+00 7.507460150909878172e-02
3.679687500000000000e+00 1.912821459851901773e+00 1.675059031755216366e-01
3.777812499999999574e+00 1.705297865824952908e+00 2.061501971872347072e-01
3.875937500000000036e+00 1.491456679061895274e+00 1.532656390887034703e-01
3.974062499999999609e+00 1.192621845736095754e+00 1.559610425246913401e-01
4.072187500000000071e+00 1.056412195144858845e+00 1.390035196561586472e-01
4.170312499999999645e+00 1.035722627417762887e+00 1.015921679599002120e-01
4.268437499999999218e+00 9.868785974812825934e-01 1.147179490483464376e-01
4.366562499999999680e+00 9.194067270128785108e-01 9.697347606602811643e-02
4.464687500000000142e+00 9.190114437958005755e-01 1.350142925462903543e-01
4.562812499999999716e+00 8.873505864767421425e-01 7.724032169446605478e-02
4.660937499999999289e+00 8.732227132282828208e-01 6.527507821317994618e-02
4.759062499999998863e+00 8.972290608652644384e-01 1.078143818611712601e-01
4.857187499999999325e+00 9.397129823455140363e-01 1.216404538702921256e-01
4.955312499999999787e+00 9.926501883473544119e-01 1.103444294289293443e-01
5.053437499999999361e+00 1.035301076964720846e+00 8.861679953967735446e-02
5.151562499999998934e+00 1.093334367045355027e+00 1.520575791094312124e-01
5.249687499999999396e+00 1.099202365088339794e+00 8.256729930166370468e-02
5.347812499999999858e+00 1.108773317454200047e+00 1.559691321453403889e-01
5.445937499999999432e+00 1.119844309621909950e+00 1.012572790749198676e-01
5.544062499999999005e+00 1.147170655698117825e+00 8.055150774307440198e-02
5.642187499999999467e+00 1.108544908638650073e+00 2.614542469619070275e-02
5.740312499999999929e+00 1.068406591166499719e+00 5.135124448146293624e-02
5.838437499999999503e+00 1.008005958892925324e+00 9.828175368655256428e-02
5.936562499999999076e+00 9.330143934587640242e-01 5.988128409977686722e-02
6.034687499999999538e+00 8.836643128602496011e-01 6.748698047424007973e-02
6.132812500000000000e+00 8.377531848841635043e-01 8.312200475136342914e-02
6.230937499999999574e+00 8.309051233377634516e-01 6.959763821715699017e-02
6.329062499999999147e+00 8.331661604952301792e-01 5.789834539421256920e-02
6.427187499999998721e+00 8.659176279225193618e-01 5.916986094135736479e-02
6.525312499999999183e+00 8.473198952938552075e-01 6.211356810255431321e-02
6.623437499999999645e+00 8.955251846964797924e-01 9.971394866436687765e-02
6.721562499999999218e+00 9.255039974058241192e-01 6.665905080158024409e-02
6.819687499999998792e+00 9.381665089501258770e-01 3.556536177766801698e-02
6.917812499999999254e+00 9.439718410370758761e-01 1.250698804189372959e-01
7.015937499999999716e+00 9.831434171154060930e-01 1.185981730976931742e-01
7.114062499999999289e+00 9.985781749032986987e-01 1.206984128211198021e-01
7.212187499999998863e+00 1.028615930262726241e+00 9.777354086691465718e-02
7.310312499999999325e+00 1.077027017296749989e+00 4.168879549957645730e-02
7.408437499999999787e+00 1.132281985900686738e+00 4.758507143422870123e-02
7.506562499999999361e+00 1.142948270150394574e+00 6.895738399675468977e-02
7.604687499999998934e+00 1.136969550126827322e+00 9.667046215444931312e-02
7.702812499999999396e+00 1.124314109353777624e+00 6.852061771632078635e-02
7.800937499999999858e+00 1.111658668580727927e+00 4.373478053173558006e-02
