# Supplementary material for: Dynamics of the charge transfer to solvent process in aqueous iodide
Source: Nat Commun. 2024 Mar 21;15:2544. doi: 10.1038/s41467-024-46772-0 (PMC11258362; doi:10.1038/s41467-024-46772-0)
Supplement: Supplementary file 6 — Source Data [file 41467_2024_46772_MOESM6_ESM.zip › fig_data/fig1/rdf_pimd_50_ctts_gIH.dat]

4.906249999999999500e-02 0.000000000000000000e+00 0.000000000000000000e+00
1.471874999999999711e-01 0.000000000000000000e+00 0.000000000000000000e+00
2.453124999999999611e-01 0.000000000000000000e+00 0.000000000000000000e+00
3.434374999999999512e-01 0.000000000000000000e+00 0.000000000000000000e+00
4.415624999999999689e-01 0.000000000000000000e+00 0.000000000000000000e+00
5.396874999999998757e-01 0.000000000000000000e+00 0.000000000000000000e+00
6.378124999999998934e-01 0.000000000000000000e+00 0.000000000000000000e+00
7.359374999999999112e-01 0.000000000000000000e+00 0.000000000000000000e+00
8.340624999999999289e-01 0.000000000000000000e+00 0.000000000000000000e+00
9.321874999999999467e-01 0.000000000000000000e+00 0.000000000000000000e+00
1.030312499999999964e+00 0.000000000000000000e+00 0.000000000000000000e+00
1.128437499999999982e+00 0.000000000000000000e+00 0.000000000000000000e+00
1.226562499999999778e+00 0.000000000000000000e+00 0.000000000000000000e+00
1.324687499999999796e+00 0.000000000000000000e+00 0.000000000000000000e+00
1.422812499999999813e+00 0.000000000000000000e+00 0.000000000000000000e+00
1.520937499999999831e+00 0.000000000000000000e+00 0.000000000000000000e+00
1.619062499999999849e+00 0.000000000000000000e+00 0.000000000000000000e+00
1.717187499999999867e+00 0.000000000000000000e+00 0.000000000000000000e+00
1.815312499999999885e+00 0.000000000000000000e+00 0.000000000000000000e+00
1.913437499999999902e+00 0.000000000000000000e+00 0.000000000000000000e+00
2.011562500000000142e+00 6.687835500519337395e-03 0.000000000000000000e+00
2.109687499999999716e+00 3.111450525488488814e-02 7.975709227465368686e-03
2.207812500000000178e+00 1.343680840995560288e-01 1.560887770072771560e-02
2.305937499999999751e+00 3.457175492803215566e-01 2.577552177092399741e-02
2.404062499999999325e+00 6.213526035806939962e-01 7.536078170175794511e-02
2.502187499999999787e+00 8.693191897183669692e-01 1.162580638594938459e-01
2.600312499999999361e+00 9.942328228116938948e-01 8.055457903203203096e-02
2.698437499999999822e+00 1.029551123217892217e+00 3.442045699811649428e-02
2.796562499999999396e+00 9.810976016110956044e-01 4.846661289370209069e-02
2.894687499999999858e+00 8.984914119206559580e-01 1.503545016680337028e-02
2.992812499999999432e+00 8.168839551508517705e-01 5.217491173917433028e-02
3.090937499999999893e+00 7.447089368237673757e-01 5.586646375954371080e-02
3.189062499999999467e+00 7.197621866134826796e-01 6.240547211539378136e-02
3.287187499999999929e+00 7.199771262658865023e-01 7.787288725887218932e-02
3.385312499999999503e+00 7.884187534324367252e-01 6.667734295037665293e-02
3.483437499999999964e+00 8.895291500231341519e-01 5.080222742479086062e-02
3.581562499999999538e+00 1.020790803946103331e+00 7.338032565929261675e-02
3.679687500000000000e+00 1.161883900747390230e+00 4.405318004215721950e-02
3.777812499999999574e+00 1.290619091290484688e+00 2.731042598697287771e-02
3.875937500000000036e+00 1.402587977175850042e+00 4.841931605765255331e-02
3.974062499999999609e+00 1.434411435002015622e+00 5.116469481616901793e-02
4.072187500000000071e+00 1.426968575919319582e+00 6.390106268957408686e-02
4.170312499999999645e+00 1.354944923292216830e+00 2.006973292915330276e-02
4.268437499999999218e+00 1.251996055573761035e+00 6.210314785054599218e-02
4.366562499999999680e+00 1.117451603542713112e+00 6.256958038832328983e-02
4.464687500000000142e+00 1.015265012610343964e+00 5.391088053956900189e-02
4.562812499999999716e+00 9.660168428493249859e-01 5.669735949434592109e-02
4.660937499999999289e+00 9.459588755740868660e-01 4.764646909946100573e-02
4.759062499999998863e+00 9.409430479691097693e-01 2.421653832038109591e-02
4.857187499999999325e+00 9.291383992651109924e-01 1.943630234954189101e-02
4.955312499999999787e+00 9.440656377231064766e-01 1.328603079380176466e-02
5.053437499999999361e+00 9.361844807784291955e-01 3.668995953611004640e-02
5.151562499999998934e+00 9.658716267592781790e-01 3.729768504717398403e-02
5.249687499999999396e+00 9.728737587963185440e-01 3.531945122000072074e-02
5.347812499999999858e+00 9.928984758799227484e-01 2.949356425707081938e-02
5.445937499999999432e+00 9.822105550286164277e-01 3.119117293867189680e-02
5.544062499999999005e+00 9.932273191887781572e-01 1.723347145210185963e-02
5.642187499999999467e+00 9.972789488120739065e-01 2.795818210680873356e-02
5.740312499999999929e+00 1.012691353797890104e+00 3.893801426835393625e-02
5.838437499999999503e+00 1.045038809559226234e+00 4.250903066220512033e-02
5.936562499999999076e+00 1.072726000335084917e+00 6.684073748125246572e-02
6.034687499999999538e+00 1.082424535159607126e+00 5.047339269615910146e-02
6.132812500000000000e+00 1.043402755506620760e+00 6.386006646914224594e-02
6.230937499999999574e+00 9.969805649028460337e-01 5.570185773014287717e-02
6.329062499999999147e+00 9.480934168249122163e-01 1.637691609381910357e-02
6.427187499999998721e+00 9.080840349899064190e-01 1.238714819616355996e-02
6.525312499999999183e+00 8.900927076707265684e-01 2.118002820283242105e-02
6.623437499999999645e+00 8.917953984000740464e-01 3.924787501024358527e-02
6.721562499999999218e+00 9.150704983578428209e-01 2.145922801533722141e-02
6.819687499999998792e+00 9.469041897148759990e-01 2.719432152888096380e-02
6.917812499999999254e+00 9.793148059455936139e-01 2.503772744553699539e-02
7.015937499999999716e+00 1.012858915338617827e+00 1.825473434958721844e-02
7.114062499999999289e+00 1.030406667761185169e+00 1.008857931143730506e-02
7.212187499999998863e+00 1.045138253826536134e+00 1.482318573820955165e-02
7.310312499999999325e+00 1.065960208000856779e+00 3.557658561169318306e-02
7.408437499999999787e+00 1.090187217206817660e+00 5.092093838961200131e-02
7.506562499999999361e+00 1.099440413788093984e+00 5.074696698450625182e-02
7.604687499999998934e+00 1.090427547109942719e+00 2.678609178844454722e-02
7.702812499999999396e+00 1.067245311238595784e+00 1.793216033475057702e-02
7.800937499999999858e+00 1.047172054122291307e+00 2.044197838953049073e-02
