# Supplementary material for: Dynamics of the charge transfer to solvent process in aqueous iodide
Source: Nat Commun. 2024 Mar 21;15:2544. doi: 10.1038/s41467-024-46772-0 (PMC11258362; doi:10.1038/s41467-024-46772-0)
Supplement: Supplementary file 6 — Source Data [file 41467_2024_46772_MOESM6_ESM.zip › fig_data/fig1/rdf_pimd_50_ctts_gIO.dat]

4.906249999999999500e-02 0.000000000000000000e+00 0.000000000000000000e+00
1.471874999999999711e-01 0.000000000000000000e+00 0.000000000000000000e+00
2.453124999999999611e-01 0.000000000000000000e+00 0.000000000000000000e+00
3.434374999999999512e-01 0.000000000000000000e+00 0.000000000000000000e+00
4.415624999999999689e-01 0.000000000000000000e+00 0.000000000000000000e+00
5.396874999999998757e-01 0.000000000000000000e+00 0.000000000000000000e+00
6.378124999999998934e-01 0.000000000000000000e+00 0.000000000000000000e+00
7.359374999999999112e-01 0.000000000000000000e+00 0.000000000000000000e+00
8.340624999999999289e-01 0.000000000000000000e+00 0.000000000000000000e+00
9.321874999999999467e-01 0.000000000000000000e+00 0.000000000000000000e+00
1.030312499999999964e+00 0.000000000000000000e+00 0.000000000000000000e+00
1.128437499999999982e+00 0.000000000000000000e+00 0.000000000000000000e+00
1.226562499999999778e+00 0.000000000000000000e+00 0.000000000000000000e+00
1.324687499999999796e+00 0.000000000000000000e+00 0.000000000000000000e+00
1.422812499999999813e+00 0.000000000000000000e+00 0.000000000000000000e+00
1.520937499999999831e+00 0.000000000000000000e+00 0.000000000000000000e+00
1.619062499999999849e+00 0.000000000000000000e+00 0.000000000000000000e+00
1.717187499999999867e+00 0.000000000000000000e+00 0.000000000000000000e+00
1.815312499999999885e+00 0.000000000000000000e+00 0.000000000000000000e+00
1.913437499999999902e+00 0.000000000000000000e+00 0.000000000000000000e+00
2.011562500000000142e+00 0.000000000000000000e+00 0.000000000000000000e+00
2.109687499999999716e+00 0.000000000000000000e+00 0.000000000000000000e+00
2.207812500000000178e+00 0.000000000000000000e+00 0.000000000000000000e+00
2.305937499999999751e+00 0.000000000000000000e+00 0.000000000000000000e+00
2.404062499999999325e+00 0.000000000000000000e+00 0.000000000000000000e+00
2.502187499999999787e+00 0.000000000000000000e+00 0.000000000000000000e+00
2.600312499999999361e+00 0.000000000000000000e+00 0.000000000000000000e+00
2.698437499999999822e+00 0.000000000000000000e+00 0.000000000000000000e+00
2.796562499999999396e+00 2.377846922891088937e-03 0.000000000000000000e+00
2.894687499999999858e+00 2.833025837021009574e-02 4.253621887738540629e-03
2.992812499999999432e+00 8.602932232726932804e-02 5.207403222006750515e-02
3.090937499999999893e+00 3.468311326268943562e-01 8.422975480476599386e-02
3.189062499999999467e+00 8.648421019702625667e-01 1.468346218508856660e-01
3.287187499999999929e+00 1.536777586638873760e+00 1.355016327148930201e-02
3.385312499999999503e+00 1.949024268262790294e+00 1.547729533626792942e-01
3.483437499999999964e+00 2.080748369912897022e+00 2.189451400565773365e-01
3.581562499999999538e+00 1.906877159491584761e+00 7.987067263072306078e-02
3.679687500000000000e+00 1.698686601241157224e+00 1.072653171857369248e-01
3.777812499999999574e+00 1.442562021425836782e+00 8.922961805263332491e-02
3.875937500000000036e+00 1.203892293599733154e+00 4.816611218014309193e-02
3.974062499999999609e+00 1.068692823157219918e+00 7.088607560914533812e-02
4.072187500000000071e+00 9.603789226397578815e-01 6.753258405964819577e-02
4.170312499999999645e+00 1.002361698905480880e+00 6.519436144194420968e-02
4.268437499999999218e+00 9.831394698534001719e-01 1.276978294301120975e-01
4.366562499999999680e+00 1.009424390021581130e+00 1.250869127959233773e-01
4.464687500000000142e+00 1.020736791440462587e+00 7.720434451694081768e-02
4.562812499999999716e+00 1.039950795768517677e+00 8.996930791921899095e-02
4.660937499999999289e+00 1.076613671508155790e+00 5.403573274033889040e-02
4.759062499999998863e+00 1.018158979203736436e+00 1.010583151019960602e-01
4.857187499999999325e+00 1.055349823800307840e+00 6.082902263718277525e-02
4.955312499999999787e+00 1.035912924513983535e+00 1.495044336477497071e-01
5.053437499999999361e+00 1.117159991891568449e+00 8.040427258211729766e-02
5.151562499999998934e+00 1.098845953275552123e+00 7.227742434378543745e-02
5.249687499999999396e+00 1.124500468231947048e+00 7.427337443028569908e-02
5.347812499999999858e+00 1.124798977592759819e+00 9.078149981057828666e-02
5.445937499999999432e+00 1.128069961696324341e+00 5.127754387462265390e-02
5.544062499999999005e+00 1.073971547798902471e+00 9.328627930105086452e-02
5.642187499999999467e+00 1.021951496312506924e+00 4.558871824351793528e-02
5.740312499999999929e+00 9.795382704260704454e-01 5.251864334090720898e-02
5.838437499999999503e+00 9.266830397246548223e-01 8.760526987410884037e-02
5.936562499999999076e+00 8.726617403115162208e-01 5.220858363750167236e-02
6.034687499999999538e+00 8.347982842333614428e-01 5.119562207707388513e-02
6.132812500000000000e+00 8.561033242421366429e-01 4.557019158097801864e-02
6.230937499999999574e+00 8.152298135680844382e-01 6.945746308892768173e-02
6.329062499999999147e+00 8.043819603561233045e-01 5.207993488178676300e-02
6.427187499999998721e+00 8.070890968641659668e-01 4.409065020707057803e-02
6.525312499999999183e+00 8.855852439173703683e-01 5.157275964642473592e-02
6.623437499999999645e+00 9.859531017128210229e-01 4.770516480177534879e-02
6.721562499999999218e+00 1.019094848004433507e+00 3.252731145720635236e-02
6.819687499999998792e+00 9.702288925581155077e-01 7.000543726523023036e-02
6.917812499999999254e+00 9.043444379880241080e-01 5.944974613863496932e-02
7.015937499999999716e+00 9.226962111265204491e-01 4.519744744202902620e-02
7.114062499999999289e+00 1.007106064182407668e+00 4.760714961563665415e-02
7.212187499999998863e+00 1.067893616059183426e+00 5.366768735245018573e-02
7.310312499999999325e+00 1.111386746325921049e+00 2.707619078680255364e-02
7.408437499999999787e+00 1.138116906693404484e+00 6.091841091930838559e-02
7.506562499999999361e+00 1.152604428533408942e+00 5.474284449207919567e-02
7.604687499999998934e+00 1.138517511456298426e+00 8.264954737760296655e-02
7.702812499999999396e+00 1.107871991056910144e+00 7.088081130385015527e-02
7.800937499999999858e+00 1.083691508469330156e+00 6.801360106828849283e-02
