# Supplementary material for: Dynamics of the charge transfer to solvent process in aqueous iodide
Source: Nat Commun. 2024 Mar 21;15:2544. doi: 10.1038/s41467-024-46772-0 (PMC11258362; doi:10.1038/s41467-024-46772-0)
Supplement: Supplementary file 6 — Source Data [file 41467_2024_46772_MOESM6_ESM.zip › fig_data/fig2/fig2_g1.dat]

0.000000000000000000e+00 1.633565769472567375e+00
2.000000000000000000e+01 3.446367021162824340e+00
4.000000000000000000e+01 3.967423674030459146e+00
6.000000000000000000e+01 3.198882915637740076e+00
8.000000000000000000e+01 3.000029870172323143e+00
1.000000000000000000e+02 3.317829749502537950e+00
1.200000000000000000e+02 3.412360311593330753e+00
1.400000000000000000e+02 2.961967546088351888e+00
1.600000000000000000e+02 3.360767361795760078e+00
1.800000000000000000e+02 3.643458261467038994e+00
2.000000000000000000e+02 3.287580067239658899e+00
2.200000000000000000e+02 3.301287653339058270e+00
2.400000000000000000e+02 3.651845576351742118e+00
2.600000000000000000e+02 3.229302214619357070e+00
2.800000000000000000e+02 3.258700133779010244e+00
3.000000000000000000e+02 3.477000373988412552e+00
3.200000000000000000e+02 3.484479723969248877e+00
3.400000000000000000e+02 3.376597526721021758e+00
3.600000000000000000e+02 3.585700181495574679e+00
3.800000000000000000e+02 3.827945710619868880e+00
4.000000000000000000e+02 4.154806596453127554e+00
4.200000000000000000e+02 3.682568681118730147e+00
4.400000000000000000e+02 3.605858584905555553e+00
4.600000000000000000e+02 3.593800938830724601e+00
4.800000000000000000e+02 3.095826897946896583e+00
5.000000000000000000e+02 3.326906012936249102e+00
5.200000000000000000e+02 3.170350007696298267e+00
5.400000000000000000e+02 3.391958801547425573e+00
5.600000000000000000e+02 3.976395523658533548e+00
5.800000000000000000e+02 4.707872428266544063e+00
6.000000000000000000e+02 4.630733410922781346e+00
6.200000000000000000e+02 4.908624650562284586e+00
6.400000000000000000e+02 4.524578828051979862e+00
6.600000000000000000e+02 4.436076852037880158e+00
6.800000000000000000e+02 5.038678910990971538e+00
7.000000000000000000e+02 4.821007465491960353e+00
7.200000000000000000e+02 4.205174494399328111e+00
7.400000000000000000e+02 4.546450261323577990e+00
7.600000000000000000e+02 4.434355859314986326e+00
7.800000000000000000e+02 4.263937332153972193e+00
8.000000000000000000e+02 4.587982899225369060e+00
8.200000000000000000e+02 4.980450092623915914e+00
8.400000000000000000e+02 4.699614128426162551e+00
8.600000000000000000e+02 4.357910230426075060e+00
8.800000000000000000e+02 4.262157017987973973e+00
9.000000000000000000e+02 4.039710154569235101e+00
9.200000000000000000e+02 4.167536630234796036e+00
9.400000000000000000e+02 5.143725751112853573e+00
9.600000000000000000e+02 5.204787602622372056e+00
9.800000000000000000e+02 4.404563182713924441e+00
1.000000000000000000e+03 3.952707540569765143e+00
1.020000000000000000e+03 4.250203463450975327e+00
1.040000000000000000e+03 4.759892553212212718e+00
1.060000000000000000e+03 4.902965043302963899e+00
1.080000000000000000e+03 5.078287117017604935e+00
1.100000000000000000e+03 4.661814988283334849e+00
1.120000000000000000e+03 4.540014845020458267e+00
1.140000000000000000e+03 5.079794925924082882e+00
1.160000000000000000e+03 4.914528290900937790e+00
1.180000000000000000e+03 4.715607670021349840e+00
1.200000000000000000e+03 4.770858740804619025e+00
1.220000000000000000e+03 4.900930480041449933e+00
1.240000000000000000e+03 5.061209237660886373e+00
1.260000000000000000e+03 4.883462712433784603e+00
1.280000000000000000e+03 5.315955576556444129e+00
1.300000000000000000e+03 5.827699025444717407e+00
1.320000000000000000e+03 5.632279385106900627e+00
1.340000000000000000e+03 5.713586734023791358e+00
1.360000000000000000e+03 5.503241437481873000e+00
1.380000000000000000e+03 4.841058205430187833e+00
1.400000000000000000e+03 4.989327360429807179e+00
1.420000000000000000e+03 4.789553266806680476e+00
1.440000000000000000e+03 4.528171021389418627e+00
1.460000000000000000e+03 4.692428870526973661e+00
1.480000000000000000e+03 5.147079987731244977e+00
1.500000000000000000e+03 5.869795679682121126e+00
1.520000000000000000e+03 5.424356981355738405e+00
1.540000000000000000e+03 5.178806822349868888e+00
1.560000000000000000e+03 5.145610954077419308e+00
1.580000000000000000e+03 4.946061940859488359e+00
1.600000000000000000e+03 4.416624927607430529e+00
1.620000000000000000e+03 4.389552169724380448e+00
1.640000000000000000e+03 5.026046152700153868e+00
1.660000000000000000e+03 5.477251369918922030e+00
1.680000000000000000e+03 5.313841197254663307e+00
1.700000000000000000e+03 4.792996057227482787e+00
1.720000000000000000e+03 4.879807984382110497e+00
1.740000000000000000e+03 5.020958835422317357e+00
1.760000000000000000e+03 4.832009026161025567e+00
1.780000000000000000e+03 4.712362848797117643e+00
1.800000000000000000e+03 4.917101358078059370e+00
1.820000000000000000e+03 4.978638368774083389e+00
1.840000000000000000e+03 4.972679756332383683e+00
1.860000000000000000e+03 4.830900381842829105e+00
1.880000000000000000e+03 4.664936406378085820e+00
1.900000000000000000e+03 4.468723144746579834e+00
1.920000000000000000e+03 4.632744948408056729e+00
1.940000000000000000e+03 4.355322053256357684e+00
1.960000000000000000e+03 3.889182728653816756e+00
1.980000000000000000e+03 3.886210682440245812e+00
2.000000000000000000e+03 3.882523576407848953e+00
2.020000000000000000e+03 3.704147693619364023e+00
2.040000000000000000e+03 3.705797254967108767e+00
2.060000000000000000e+03 3.470096090758482354e+00
2.080000000000000000e+03 3.555222685364778812e+00
2.100000000000000000e+03 3.706780901086113911e+00
2.120000000000000000e+03 3.780822790542054612e+00
2.140000000000000000e+03 3.489603389254106069e+00
2.160000000000000000e+03 3.777856381352616477e+00
2.180000000000000000e+03 3.236113018275037945e+00
2.200000000000000000e+03 3.788524453890838473e+00
2.220000000000000000e+03 3.992242077632245145e+00
2.240000000000000000e+03 3.641450355154980834e+00
2.260000000000000000e+03 3.651762115397751973e+00
2.280000000000000000e+03 4.163846088721838257e+00
2.300000000000000000e+03 4.260034013985066537e+00
2.320000000000000000e+03 4.261529205129196640e+00
2.340000000000000000e+03 4.762150196134886215e+00
2.360000000000000000e+03 4.453742746587635359e+00
2.380000000000000000e+03 4.917574922816872807e+00
2.400000000000000000e+03 4.500004448126538215e+00
2.420000000000000000e+03 4.508975869116500057e+00
2.440000000000000000e+03 4.367730932914481556e+00
2.460000000000000000e+03 4.812958240062490844e+00
2.480000000000000000e+03 4.658756725141614652e+00
2.500000000000000000e+03 4.478444532794385147e+00
2.520000000000000000e+03 4.481448685500454054e+00
2.540000000000000000e+03 4.191223532444507960e+00
2.560000000000000000e+03 4.284079744602375506e+00
2.580000000000000000e+03 4.205772350143559102e+00
2.600000000000000000e+03 4.432849385396589348e+00
2.620000000000000000e+03 4.498724328948673801e+00
2.640000000000000000e+03 4.138012149914078286e+00
2.660000000000000000e+03 3.909681756795982288e+00
2.680000000000000000e+03 3.864444230210680065e+00
2.700000000000000000e+03 4.029771572239891242e+00
2.720000000000000000e+03 4.449047396992703796e+00
2.740000000000000000e+03 4.562907453722566231e+00
2.760000000000000000e+03 4.037958133700409569e+00
2.780000000000000000e+03 4.252732018136562431e+00
2.800000000000000000e+03 4.405192363523346089e+00
2.820000000000000000e+03 4.313573185484359307e+00
2.840000000000000000e+03 4.108163631688500850e+00
2.860000000000000000e+03 4.085521926217762889e+00
2.880000000000000000e+03 4.007491914347122375e+00
2.900000000000000000e+03 3.918107064673910678e+00
2.920000000000000000e+03 3.995229046483187663e+00
2.940000000000000000e+03 4.460773791764263585e+00
2.960000000000000000e+03 4.605839490699374039e+00
2.980000000000000000e+03 4.910919052062499901e+00
3.000000000000000000e+03 4.614925315982591592e+00
3.020000000000000000e+03 4.971185451428817181e+00
3.040000000000000000e+03 4.788561479868228332e+00
3.060000000000000000e+03 4.767410096503716055e+00
3.080000000000000000e+03 5.196160917011221514e+00
3.100000000000000000e+03 5.196093832835643411e+00
3.120000000000000000e+03 4.778719272334419621e+00
3.140000000000000000e+03 4.544304272265200062e+00
3.160000000000000000e+03 4.439378145837605594e+00
3.180000000000000000e+03 4.616309673790481405e+00
3.200000000000000000e+03 4.614263674687261840e+00
3.220000000000000000e+03 4.190366792049474043e+00
3.240000000000000000e+03 4.463907535210084099e+00
3.260000000000000000e+03 4.606120382256057688e+00
3.280000000000000000e+03 4.320130307376248702e+00
3.300000000000000000e+03 4.117173383963807609e+00
3.320000000000000000e+03 4.276431736325966071e+00
3.340000000000000000e+03 4.439843058768236261e+00
3.360000000000000000e+03 4.020984698346327768e+00
3.380000000000000000e+03 4.123132294725697200e+00
3.400000000000000000e+03 4.533830396352845682e+00
3.420000000000000000e+03 4.543322986240897698e+00
3.440000000000000000e+03 4.728758690869525161e+00
3.460000000000000000e+03 4.496069207534339363e+00
3.480000000000000000e+03 4.269755394910861312e+00
3.500000000000000000e+03 3.866655061478724509e+00
3.520000000000000000e+03 4.511572201019721007e+00
3.540000000000000000e+03 4.249664749312050738e+00
3.560000000000000000e+03 4.069254554891670317e+00
3.580000000000000000e+03 3.823356558817429640e+00
3.600000000000000000e+03 4.306533498674616212e+00
3.620000000000000000e+03 3.906980061056638753e+00
3.640000000000000000e+03 3.437635688229417674e+00
3.660000000000000000e+03 4.287730099074528844e+00
3.680000000000000000e+03 4.322857439858871942e+00
3.700000000000000000e+03 4.428361754837341735e+00
3.720000000000000000e+03 4.446197435423344224e+00
3.740000000000000000e+03 4.450335218219017897e+00
3.760000000000000000e+03 4.538652527538813430e+00
3.780000000000000000e+03 4.434667682807736711e+00
3.800000000000000000e+03 4.356636502045752479e+00
3.820000000000000000e+03 4.261856150210838301e+00
3.840000000000000000e+03 4.002286208740984286e+00
3.860000000000000000e+03 4.828288336087721788e+00
3.880000000000000000e+03 4.699714261177747154e+00
3.900000000000000000e+03 4.097977568492276568e+00
3.920000000000000000e+03 4.250620475367610673e+00
3.940000000000000000e+03 4.851736595231247229e+00
3.960000000000000000e+03 4.508511681619774336e+00
3.980000000000000000e+03 4.063405182139241845e+00
4.000000000000000000e+03 4.116059340634035557e+00
4.020000000000000000e+03 4.041136889942483990e+00
4.040000000000000000e+03 3.837376790879822863e+00
4.060000000000000000e+03 4.241231838084673633e+00
4.080000000000000000e+03 4.617434180225886031e+00
4.100000000000000000e+03 4.402227599824304782e+00
4.120000000000000000e+03 4.319175189402796100e+00
4.140000000000000000e+03 4.764414773650782031e+00
4.160000000000000000e+03 4.474351070278469678e+00
4.180000000000000000e+03 4.405491861158352229e+00
4.200000000000000000e+03 4.980828773352741656e+00
4.220000000000000000e+03 5.203345312263993883e+00
4.240000000000000000e+03 4.194866763585737068e+00
4.260000000000000000e+03 3.635446610782439247e+00
4.280000000000000000e+03 4.630514947731079189e+00
4.300000000000000000e+03 4.539241115996110132e+00
4.320000000000000000e+03 4.583307498161513394e+00
4.340000000000000000e+03 4.388334216568114066e+00
4.360000000000000000e+03 4.488076149368337653e+00
4.380000000000000000e+03 5.295436080188684613e+00
4.400000000000000000e+03 4.288567497530994643e+00
4.420000000000000000e+03 4.078248180666511402e+00
4.440000000000000000e+03 4.248655270998629163e+00
4.460000000000000000e+03 4.324895449170144346e+00
4.480000000000000000e+03 4.293436468345132262e+00
4.500000000000000000e+03 3.414536553625184823e+00
4.520000000000000000e+03 3.873002304146105690e+00
4.540000000000000000e+03 4.450161267315048796e+00
4.560000000000000000e+03 4.448825464651944728e+00
4.580000000000000000e+03 4.062637960487914590e+00
4.600000000000000000e+03 4.455722138313567449e+00
4.620000000000000000e+03 4.329367023982665152e+00
4.640000000000000000e+03 3.777807323360702796e+00
4.660000000000000000e+03 3.798434145558468256e+00
4.680000000000000000e+03 4.658822247001344508e+00
4.700000000000000000e+03 4.657211354048387264e+00
4.720000000000000000e+03 4.151289260377420298e+00
4.740000000000000000e+03 4.423923501002938075e+00
4.760000000000000000e+03 4.483582227652976648e+00
4.780000000000000000e+03 3.898823695896300734e+00
4.800000000000000000e+03 3.896831294943156276e+00
4.820000000000000000e+03 3.638861291098016704e+00
4.840000000000000000e+03 3.631653698552959053e+00
4.860000000000000000e+03 4.248815607000310024e+00
4.880000000000000000e+03 4.665499533175611724e+00
4.900000000000000000e+03 4.595364324501912456e+00
4.920000000000000000e+03 4.585635760787126536e+00
4.940000000000000000e+03 4.275892533320663880e+00
4.960000000000000000e+03 4.002425386763636794e+00
4.980000000000000000e+03 3.705365255086213949e+00
5.000000000000000000e+03 3.972387631996561641e+00
5.020000000000000000e+03 3.778405126618773036e+00
5.040000000000000000e+03 3.756411807319082197e+00
5.060000000000000000e+03 4.000754617300759541e+00
5.080000000000000000e+03 3.558502346900259017e+00
5.100000000000000000e+03 3.470395917351395632e+00
5.120000000000000000e+03 4.030607527297993542e+00
5.140000000000000000e+03 3.484547274706406128e+00
5.160000000000000000e+03 3.306795814645592024e+00
5.180000000000000000e+03 3.622671765686736212e+00
5.200000000000000000e+03 3.867213643356928188e+00
5.220000000000000000e+03 4.049627989442730502e+00
5.240000000000000000e+03 4.150924917738768372e+00
5.260000000000000000e+03 4.017755486878411553e+00
5.280000000000000000e+03 4.017505265421704941e+00
5.300000000000000000e+03 4.321527944582625125e+00
5.320000000000000000e+03 4.575073621614608399e+00
5.340000000000000000e+03 4.169955510781319319e+00
5.360000000000000000e+03 3.491184851968646363e+00
5.380000000000000000e+03 3.760941588323586160e+00
5.400000000000000000e+03 4.063627972674964894e+00
5.420000000000000000e+03 3.913079857714034215e+00
5.440000000000000000e+03 4.147123899335579900e+00
5.460000000000000000e+03 3.752921358897605142e+00
5.480000000000000000e+03 4.071970998405769926e+00
5.500000000000000000e+03 3.943176804146996339e+00
5.520000000000000000e+03 3.700802888710787997e+00
5.540000000000000000e+03 3.375230044106342309e+00
5.560000000000000000e+03 3.648923162297648570e+00
5.580000000000000000e+03 3.823421176886041550e+00
5.600000000000000000e+03 3.598516929616589533e+00
5.620000000000000000e+03 4.062050088261803360e+00
5.640000000000000000e+03 3.975258117006634784e+00
5.660000000000000000e+03 3.995005050667654878e+00
5.680000000000000000e+03 4.129316354683143508e+00
5.700000000000000000e+03 4.246753017248209083e+00
5.720000000000000000e+03 4.527644421653647555e+00
5.740000000000000000e+03 4.432616177772216837e+00
5.760000000000000000e+03 4.526060008093450548e+00
5.780000000000000000e+03 4.275417491115975466e+00
5.800000000000000000e+03 4.242159943210583428e+00
5.820000000000000000e+03 4.627517223197358476e+00
5.840000000000000000e+03 4.276473405633582026e+00
5.860000000000000000e+03 3.662734788399779617e+00
5.880000000000000000e+03 3.737721786636306831e+00
5.900000000000000000e+03 4.112287254997695207e+00
5.920000000000000000e+03 4.331665990102245622e+00
5.940000000000000000e+03 4.336756919068989191e+00
5.960000000000000000e+03 3.806220380148836124e+00
5.980000000000000000e+03 4.480513685499706966e+00
6.000000000000000000e+03 4.304566207870101024e+00
6.020000000000000000e+03 4.337062075768523428e+00
6.040000000000000000e+03 4.850088119031330081e+00
6.060000000000000000e+03 4.756109251710711305e+00
6.080000000000000000e+03 4.048926726653227171e+00
6.100000000000000000e+03 3.902169141585960510e+00
6.120000000000000000e+03 4.508042760548386596e+00
6.140000000000000000e+03 4.593071997714699428e+00
6.160000000000000000e+03 4.680884391761828134e+00
6.180000000000000000e+03 4.622562108873220943e+00
6.200000000000000000e+03 4.342781098525323458e+00
6.220000000000000000e+03 4.282838086118609056e+00
6.240000000000000000e+03 4.104171432615380866e+00
6.260000000000000000e+03 4.530610676300338646e+00
6.280000000000000000e+03 4.487108954370875757e+00
6.300000000000000000e+03 4.094917685955008047e+00
6.320000000000000000e+03 4.558431063089485313e+00
6.340000000000000000e+03 3.865945956435888231e+00
6.360000000000000000e+03 4.008749504277633768e+00
6.380000000000000000e+03 3.949985006992291048e+00
6.400000000000000000e+03 4.232212827460469562e+00
6.420000000000000000e+03 4.130673956376611500e+00
6.440000000000000000e+03 3.921142242481626905e+00
6.460000000000000000e+03 4.203463934175538874e+00
6.480000000000000000e+03 4.695176803904951512e+00
6.500000000000000000e+03 4.297671322675269856e+00
6.520000000000000000e+03 4.067422188398961858e+00
6.540000000000000000e+03 3.245612374347559115e+00
6.560000000000000000e+03 3.463611962375944486e+00
6.580000000000000000e+03 3.563064723156761371e+00
6.600000000000000000e+03 4.100052628667969934e+00
6.620000000000000000e+03 3.906779581193122741e+00
6.640000000000000000e+03 3.700138977210895241e+00
6.660000000000000000e+03 3.860305461712215003e+00
6.680000000000000000e+03 3.818910026626661125e+00
6.700000000000000000e+03 4.138688155795021473e+00
6.720000000000000000e+03 3.643204265721321722e+00
6.740000000000000000e+03 3.793663480922185194e+00
6.760000000000000000e+03 4.250135769678085040e+00
6.780000000000000000e+03 3.944685507760980148e+00
6.800000000000000000e+03 4.387914648222541736e+00
6.820000000000000000e+03 4.133213671637004261e+00
6.840000000000000000e+03 4.150142008302343477e+00
6.860000000000000000e+03 4.767237525194136794e+00
6.880000000000000000e+03 4.811177192973025818e+00
6.900000000000000000e+03 4.208926902762063271e+00
6.920000000000000000e+03 4.181193918798850717e+00
6.940000000000000000e+03 4.078567937729205894e+00
6.960000000000000000e+03 4.358698330818881139e+00
6.980000000000000000e+03 3.988905568800619861e+00
7.000000000000000000e+03 4.304841857544718486e+00
7.020000000000000000e+03 4.409806551738453706e+00
7.040000000000000000e+03 4.137512962593191013e+00
7.060000000000000000e+03 3.846907913021732295e+00
7.080000000000000000e+03 3.840388440511736334e+00
7.100000000000000000e+03 4.282657785918797977e+00
7.120000000000000000e+03 4.391923087587615626e+00
7.140000000000000000e+03 4.322168350720470897e+00
7.160000000000000000e+03 4.454186086291236357e+00
7.180000000000000000e+03 4.470291399687327250e+00
7.200000000000000000e+03 4.204643260277611816e+00
7.220000000000000000e+03 4.266074114709160980e+00
7.240000000000000000e+03 4.395214658914378347e+00
7.260000000000000000e+03 4.626505993275336515e+00
7.280000000000000000e+03 4.861235014981563296e+00
7.300000000000000000e+03 5.009104314324254403e+00
7.320000000000000000e+03 4.873222785690583869e+00
7.340000000000000000e+03 5.092243862566668611e+00
7.360000000000000000e+03 4.745374887851004253e+00
7.380000000000000000e+03 4.474082370711866652e+00
7.400000000000000000e+03 4.632923321783881221e+00
7.420000000000000000e+03 4.798403303333411252e+00
7.440000000000000000e+03 4.756320212039219619e+00
7.460000000000000000e+03 4.753557054191317910e+00
7.480000000000000000e+03 4.539286064748519145e+00
7.500000000000000000e+03 4.497981671547676363e+00
7.520000000000000000e+03 4.500967737489956377e+00
7.540000000000000000e+03 4.109260307612065510e+00
7.560000000000000000e+03 4.123788248083725350e+00
7.580000000000000000e+03 4.781582922851533191e+00
7.600000000000000000e+03 4.655053549167252669e+00
7.620000000000000000e+03 4.192421179446597534e+00
7.640000000000000000e+03 4.569040294992761098e+00
7.660000000000000000e+03 4.338475880384399019e+00
7.680000000000000000e+03 3.925813369891883120e+00
7.700000000000000000e+03 4.029565648910025111e+00
7.720000000000000000e+03 4.322000993501694310e+00
7.740000000000000000e+03 4.279332741696816989e+00
7.760000000000000000e+03 4.066206237247161681e+00
7.780000000000000000e+03 3.902804602692784730e+00
7.800000000000000000e+03 4.041155330141410040e+00
7.820000000000000000e+03 4.373221236703101589e+00
7.840000000000000000e+03 4.296124808368721126e+00
7.860000000000000000e+03 4.361659654508390993e+00
7.880000000000000000e+03 4.146676884169120392e+00
7.900000000000000000e+03 3.982559063706962998e+00
7.920000000000000000e+03 4.028622179040842077e+00
7.940000000000000000e+03 4.534996838848689649e+00
7.960000000000000000e+03 4.229691160095637059e+00
7.980000000000000000e+03 3.811719669207271899e+00
8.000000000000000000e+03 4.155900893035490817e+00
8.020000000000000000e+03 4.479344099250524458e+00
8.040000000000000000e+03 3.887462995699697554e+00
8.060000000000000000e+03 4.097581548394811257e+00
8.080000000000000000e+03 4.123998642085238586e+00
8.100000000000000000e+03 4.090876389710531136e+00
8.120000000000000000e+03 3.929812684734927952e+00
8.140000000000000000e+03 3.901454181838666546e+00
8.160000000000000000e+03 3.967260516283133587e+00
8.180000000000000000e+03 3.895023497405485813e+00
8.200000000000000000e+03 3.862731293512135178e+00
8.220000000000000000e+03 4.104689104453814963e+00
8.240000000000000000e+03 3.838071827023803895e+00
8.260000000000000000e+03 4.270743373450348379e+00
8.280000000000000000e+03 4.386563572181794157e+00
8.300000000000000000e+03 3.839759055963477774e+00
8.320000000000000000e+03 3.937386295783587897e+00
8.340000000000000000e+03 4.661474410496186493e+00
8.360000000000000000e+03 4.353905138523021634e+00
8.380000000000000000e+03 4.066183940784905637e+00
8.400000000000000000e+03 4.154143395856766396e+00
8.420000000000000000e+03 3.591092536950754699e+00
8.440000000000000000e+03 3.701069324151893714e+00
8.460000000000000000e+03 4.029727069169846132e+00
8.480000000000000000e+03 4.168578666504564545e+00
8.500000000000000000e+03 4.393459410898932660e+00
8.520000000000000000e+03 4.650171648834564131e+00
8.540000000000000000e+03 4.628302838630608207e+00
8.560000000000000000e+03 5.062026554243856502e+00
8.580000000000000000e+03 4.447131137199114903e+00
8.600000000000000000e+03 3.890722617201189504e+00
8.620000000000000000e+03 4.568219318154194575e+00
8.640000000000000000e+03 4.711657885887670538e+00
8.660000000000000000e+03 4.978707170263152904e+00
8.680000000000000000e+03 4.719326839593043665e+00
8.700000000000000000e+03 5.055179260808694508e+00
8.720000000000000000e+03 5.064472433158067055e+00
8.740000000000000000e+03 4.622096788381341526e+00
8.760000000000000000e+03 4.710663271340523650e+00
8.780000000000000000e+03 5.160072258281605428e+00
8.800000000000000000e+03 4.905779882429981420e+00
8.820000000000000000e+03 4.739151362269044654e+00
8.840000000000000000e+03 5.025254515231678099e+00
8.860000000000000000e+03 5.011338744091408337e+00
8.880000000000000000e+03 4.668412670445325041e+00
8.900000000000000000e+03 4.770274142193708933e+00
8.920000000000000000e+03 4.960935246516131159e+00
8.940000000000000000e+03 4.787941245901250475e+00
8.960000000000000000e+03 4.886790600615015023e+00
8.980000000000000000e+03 4.727370961640795954e+00
9.000000000000000000e+03 4.940039325879015841e+00
9.020000000000000000e+03 4.898160637813526286e+00
9.040000000000000000e+03 4.428538829986306880e+00
9.060000000000000000e+03 4.816378505509441688e+00
9.080000000000000000e+03 4.631264707803370406e+00
9.100000000000000000e+03 4.170448702368453553e+00
9.120000000000000000e+03 4.837042556249685710e+00
9.140000000000000000e+03 4.484376581050285360e+00
9.160000000000000000e+03 4.236294390512822972e+00
9.180000000000000000e+03 4.259571016507350372e+00
9.200000000000000000e+03 4.152538615930713384e+00
9.220000000000000000e+03 4.017595584954991139e+00
9.240000000000000000e+03 4.401204109933179787e+00
9.260000000000000000e+03 4.232079179734260066e+00
9.280000000000000000e+03 4.091802912172608053e+00
9.300000000000000000e+03 3.971532984050714976e+00
9.320000000000000000e+03 3.844910832351084995e+00
9.340000000000000000e+03 3.569911981495224040e+00
9.360000000000000000e+03 3.669470339869513875e+00
9.380000000000000000e+03 4.024233398640364889e+00
9.400000000000000000e+03 3.924640495252554651e+00
9.420000000000000000e+03 3.596217557891284500e+00
9.440000000000000000e+03 3.824130559074438551e+00
9.460000000000000000e+03 3.950497625500906551e+00
9.480000000000000000e+03 3.883264445585172808e+00
9.500000000000000000e+03 3.851436293703440317e+00
9.520000000000000000e+03 3.941611089902896659e+00
9.540000000000000000e+03 4.414704155011484943e+00
9.560000000000000000e+03 4.315998893691493699e+00
9.580000000000000000e+03 3.951843096045910109e+00
9.600000000000000000e+03 4.294356271780065626e+00
9.620000000000000000e+03 4.134504534049465718e+00
9.640000000000000000e+03 3.413287737130827448e+00
9.660000000000000000e+03 3.865120136702572040e+00
9.680000000000000000e+03 3.962961281647780165e+00
9.700000000000000000e+03 3.814217366771675000e+00
9.720000000000000000e+03 3.678281116286497454e+00
9.740000000000000000e+03 3.840713307890106787e+00
9.760000000000000000e+03 3.903495444515024282e+00
9.780000000000000000e+03 3.417692596189096488e+00
9.800000000000000000e+03 3.839172388392155355e+00
9.820000000000000000e+03 3.973073040868986272e+00
9.840000000000000000e+03 3.455868682470606412e+00
9.860000000000000000e+03 3.550077254617035827e+00
9.880000000000000000e+03 3.685574764126922531e+00
9.900000000000000000e+03 3.659128134715751379e+00
9.920000000000000000e+03 3.778714734169156486e+00
9.940000000000000000e+03 3.998283029452915027e+00
9.960000000000000000e+03 4.331289562677707927e+00
9.980000000000000000e+03 4.758034296638689931e+00
1.000000000000000000e+04 4.245825705429668417e+00
1.002000000000000000e+04 4.009960180808013419e+00
1.004000000000000000e+04 4.569653495039750268e+00
1.006000000000000000e+04 3.903731727249057037e+00
1.008000000000000000e+04 3.959121088542789213e+00
1.010000000000000000e+04 4.399995166229648369e+00
1.012000000000000000e+04 4.173289185932123502e+00
1.014000000000000000e+04 3.468984011122882460e+00
1.016000000000000000e+04 3.753610260927896292e+00
1.018000000000000000e+04 4.272976487248823396e+00
1.020000000000000000e+04 3.916625615606637911e+00
1.022000000000000000e+04 3.578724479456572904e+00
1.024000000000000000e+04 3.900739306813683527e+00
1.026000000000000000e+04 4.070873373757615710e+00
1.028000000000000000e+04 3.533211445974274501e+00
1.030000000000000000e+04 3.760400415834015408e+00
1.032000000000000000e+04 3.685302358105889464e+00
1.034000000000000000e+04 4.210211365695455399e+00
1.036000000000000000e+04 4.102984099604221058e+00
1.038000000000000000e+04 3.698144578502661428e+00
1.040000000000000000e+04 4.029157590815277246e+00
1.042000000000000000e+04 4.105706487477712052e+00
1.044000000000000000e+04 3.642541930873657297e+00
1.046000000000000000e+04 3.808053544286089220e+00
1.048000000000000000e+04 3.688632484717419668e+00
1.050000000000000000e+04 4.138451280860275361e+00
1.052000000000000000e+04 3.837479220904896238e+00
1.054000000000000000e+04 4.538015150924533891e+00
1.056000000000000000e+04 4.372086455447693254e+00
1.058000000000000000e+04 4.341644369801555214e+00
1.060000000000000000e+04 4.285476061451317875e+00
1.062000000000000000e+04 4.284624878302257578e+00
1.064000000000000000e+04 4.368100098838520573e+00
1.066000000000000000e+04 4.705363023322859384e+00
1.068000000000000000e+04 4.536216005240135019e+00
1.070000000000000000e+04 4.430988648626701831e+00
1.072000000000000000e+04 4.714141241930184023e+00
1.074000000000000000e+04 4.432020937374936409e+00
1.076000000000000000e+04 4.330614879102197889e+00
1.078000000000000000e+04 4.559138708662255013e+00
1.080000000000000000e+04 3.658916545364756523e+00
1.082000000000000000e+04 4.171188552973170260e+00
1.084000000000000000e+04 4.320187648742132680e+00
1.086000000000000000e+04 3.731903886458715291e+00
1.088000000000000000e+04 4.115114380534129701e+00
1.090000000000000000e+04 4.302663931236073935e+00
1.092000000000000000e+04 4.242008731282489009e+00
1.094000000000000000e+04 3.681571866861806708e+00
1.096000000000000000e+04 3.832507248425771618e+00
1.098000000000000000e+04 4.488139875241223820e+00
1.100000000000000000e+04 4.491285816980703061e+00
1.102000000000000000e+04 4.123547265231318093e+00
1.104000000000000000e+04 4.219224488454756283e+00
1.106000000000000000e+04 3.783285297989295248e+00
1.108000000000000000e+04 3.543199501107467952e+00
1.110000000000000000e+04 4.071403074603570538e+00
1.112000000000000000e+04 4.115039815406375645e+00
1.114000000000000000e+04 3.959022027981423886e+00
1.116000000000000000e+04 4.004500290451407096e+00
1.118000000000000000e+04 4.217928118440562812e+00
1.120000000000000000e+04 4.089777770498674414e+00
1.122000000000000000e+04 4.385698566583766222e+00
1.124000000000000000e+04 3.995740036626526770e+00
1.126000000000000000e+04 3.754909257106369580e+00
1.128000000000000000e+04 3.740247845759450573e+00
1.130000000000000000e+04 4.454140969648509696e+00
1.132000000000000000e+04 4.055549079667222223e+00
1.134000000000000000e+04 4.272557920916675300e+00
1.136000000000000000e+04 4.481303495004000936e+00
1.138000000000000000e+04 4.470069791472064402e+00
1.140000000000000000e+04 3.917010020622377464e+00
1.142000000000000000e+04 3.633035732456444844e+00
1.144000000000000000e+04 3.847665155136856807e+00
1.146000000000000000e+04 3.812608476958709858e+00
1.148000000000000000e+04 4.054217258940435720e+00
1.150000000000000000e+04 3.718207537920033445e+00
1.152000000000000000e+04 3.889562017569821784e+00
1.154000000000000000e+04 4.482012581398040929e+00
1.156000000000000000e+04 4.456846769912509387e+00
1.158000000000000000e+04 4.493157578625301518e+00
1.160000000000000000e+04 4.128438301701649493e+00
1.162000000000000000e+04 3.978410987977756275e+00
1.164000000000000000e+04 3.758319222342415333e+00
1.166000000000000000e+04 3.855387786711601983e+00
1.168000000000000000e+04 3.974676429372332009e+00
1.170000000000000000e+04 3.510092753024318668e+00
1.172000000000000000e+04 4.026009046618672649e+00
1.174000000000000000e+04 3.977382293712702577e+00
1.176000000000000000e+04 3.669261060094136440e+00
1.178000000000000000e+04 3.718432876037964796e+00
1.180000000000000000e+04 3.618692857362784565e+00
1.182000000000000000e+04 3.485517841493456448e+00
1.184000000000000000e+04 3.728565722718618414e+00
1.186000000000000000e+04 3.982423866220813569e+00
1.188000000000000000e+04 3.765531542832753154e+00
1.190000000000000000e+04 4.111239260370620485e+00
1.192000000000000000e+04 3.767703136872922798e+00
1.194000000000000000e+04 4.048755569157353129e+00
1.196000000000000000e+04 4.553751671803267342e+00
1.198000000000000000e+04 4.225211365810783271e+00
1.200000000000000000e+04 3.660259291292109474e+00
1.202000000000000000e+04 3.939079042786702178e+00
1.204000000000000000e+04 4.216858689948369765e+00
1.206000000000000000e+04 4.469249288334913750e+00
1.208000000000000000e+04 3.962729680559520684e+00
1.210000000000000000e+04 4.335884362245102430e+00
1.212000000000000000e+04 3.986889336001552042e+00
1.214000000000000000e+04 3.882511966076537924e+00
1.216000000000000000e+04 4.128424429226249970e+00
1.218000000000000000e+04 4.012730496905375865e+00
1.220000000000000000e+04 3.929102249999038676e+00
1.222000000000000000e+04 4.451690300341348383e+00
1.224000000000000000e+04 4.427520965258462837e+00
1.226000000000000000e+04 4.117958430615645149e+00
1.228000000000000000e+04 3.593271182709765643e+00
1.230000000000000000e+04 4.026427687948180179e+00
1.232000000000000000e+04 4.225511315533342582e+00
1.234000000000000000e+04 3.984356006189751387e+00
1.236000000000000000e+04 4.033942691194697616e+00
1.238000000000000000e+04 4.364118261863119130e+00
1.240000000000000000e+04 4.257572468250097053e+00
1.242000000000000000e+04 4.112680018145388416e+00
1.244000000000000000e+04 3.494792903707859555e+00
1.246000000000000000e+04 3.965584278417535913e+00
1.248000000000000000e+04 3.948311818054348610e+00
1.250000000000000000e+04 4.056439757582924521e+00
1.252000000000000000e+04 3.998321026806318290e+00
1.254000000000000000e+04 4.036738018482994406e+00
1.256000000000000000e+04 3.941015711677211097e+00
1.258000000000000000e+04 3.703933465945031589e+00
1.260000000000000000e+04 4.161417125633319003e+00
1.262000000000000000e+04 4.998643128061767804e+00
1.264000000000000000e+04 3.938047929063742902e+00
1.266000000000000000e+04 3.696306128721169593e+00
1.268000000000000000e+04 4.246640172744824859e+00
1.270000000000000000e+04 4.371550220257049979e+00
1.272000000000000000e+04 4.178971922026826213e+00
1.274000000000000000e+04 3.707209306498516543e+00
1.276000000000000000e+04 4.181835730666140449e+00
1.278000000000000000e+04 3.676404138431628610e+00
1.280000000000000000e+04 3.551421743082113558e+00
1.282000000000000000e+04 4.378613063359464874e+00
1.284000000000000000e+04 4.514762344565097507e+00
1.286000000000000000e+04 3.979989443274249528e+00
1.288000000000000000e+04 3.472664230548219599e+00
1.290000000000000000e+04 3.891269409537642776e+00
1.292000000000000000e+04 3.852058058957213316e+00
1.294000000000000000e+04 4.053719064710566755e+00
1.296000000000000000e+04 3.868124804339023282e+00
1.298000000000000000e+04 4.197504294158841631e+00
1.300000000000000000e+04 4.366872792211515808e+00
1.302000000000000000e+04 4.325450284697224035e+00
1.304000000000000000e+04 4.078521066280620389e+00
1.306000000000000000e+04 3.598036942191836562e+00
1.308000000000000000e+04 4.308939538771651812e+00
1.310000000000000000e+04 4.449330898797569489e+00
1.312000000000000000e+04 3.586634805348734467e+00
1.314000000000000000e+04 3.802949080418572159e+00
1.316000000000000000e+04 4.173191527356493680e+00
1.318000000000000000e+04 4.237286634124671103e+00
1.320000000000000000e+04 3.614232465245634351e+00
1.322000000000000000e+04 4.140911718375108741e+00
1.324000000000000000e+04 4.487526748019071476e+00
1.326000000000000000e+04 3.760297559192049999e+00
1.328000000000000000e+04 3.700312984434768637e+00
1.330000000000000000e+04 4.100360407433842447e+00
1.332000000000000000e+04 4.310965399267642439e+00
1.334000000000000000e+04 4.461489786489727827e+00
1.336000000000000000e+04 4.253040655652108093e+00
1.338000000000000000e+04 4.229901746705714949e+00
1.340000000000000000e+04 4.164984548903121642e+00
1.342000000000000000e+04 4.286365080378457648e+00
1.344000000000000000e+04 3.848930822947732366e+00
1.346000000000000000e+04 4.275514324049713544e+00
1.348000000000000000e+04 4.221338817690374334e+00
1.350000000000000000e+04 4.293462313830159083e+00
1.352000000000000000e+04 3.815129732004358232e+00
1.354000000000000000e+04 4.075880533500590097e+00
1.356000000000000000e+04 3.990680639299213350e+00
1.358000000000000000e+04 3.862568051058740348e+00
1.360000000000000000e+04 4.204234206473535629e+00
1.362000000000000000e+04 4.177108845073831844e+00
1.364000000000000000e+04 3.865627452690736821e+00
1.366000000000000000e+04 3.878689504056024973e+00
1.368000000000000000e+04 4.201145654246778882e+00
