# Supplementary material for: Dynamics of the charge transfer to solvent process in aqueous iodide
Source: Nat Commun. 2024 Mar 21;15:2544. doi: 10.1038/s41467-024-46772-0 (PMC11258362; doi:10.1038/s41467-024-46772-0)
Supplement: Supplementary file 6 — Source Data [file 41467_2024_46772_MOESM6_ESM.zip › fig_data/fig2/fig2_g2.dat]

0.000000000000000000e+00 7.025560789757926194e+00
2.000000000000000000e+01 6.842193345256458059e+00
4.000000000000000000e+01 6.781969274209871834e+00
6.000000000000000000e+01 5.718642530595807294e+00
8.000000000000000000e+01 9.666059358769789611e+00
1.000000000000000000e+02 8.816175919650289572e+00
1.200000000000000000e+02 6.622512504546813616e+00
1.400000000000000000e+02 5.798656443564381924e+00
1.600000000000000000e+02 5.052032134868922775e+00
1.800000000000000000e+02 8.854416403930009949e+00
2.000000000000000000e+02 7.318063455705396514e+00
2.200000000000000000e+02 6.803309428550621263e+00
2.400000000000000000e+02 7.701555307905908698e+00
2.600000000000000000e+02 8.138864103411394879e+00
2.800000000000000000e+02 7.987948741777144868e+00
3.000000000000000000e+02 8.295564760293222761e+00
3.200000000000000000e+02 8.513385545745023819e+00
3.400000000000000000e+02 8.094486303138911154e+00
3.600000000000000000e+02 8.104031698048677512e+00
3.800000000000000000e+02 8.677114492607406859e+00
4.000000000000000000e+02 8.295419395440504218e+00
4.200000000000000000e+02 8.044461131060185011e+00
4.400000000000000000e+02 8.555383154193552997e+00
4.600000000000000000e+02 8.219461053989908450e+00
4.800000000000000000e+02 8.165442573107966950e+00
5.000000000000000000e+02 8.239008497095413830e+00
5.200000000000000000e+02 8.580572240094372916e+00
5.400000000000000000e+02 8.237450793268088489e+00
5.600000000000000000e+02 7.703206214891665127e+00
5.800000000000000000e+02 7.892404771591226442e+00
6.000000000000000000e+02 7.673836106904035503e+00
6.200000000000000000e+02 7.381601158382217420e+00
6.400000000000000000e+02 7.289797157315125453e+00
6.600000000000000000e+02 8.066907191746231831e+00
6.800000000000000000e+02 8.026698188720022387e+00
7.000000000000000000e+02 8.097435503989943939e+00
7.200000000000000000e+02 8.314365323192298263e+00
7.400000000000000000e+02 9.049388714114433796e+00
7.600000000000000000e+02 8.598996313489763565e+00
7.800000000000000000e+02 8.493070787484690243e+00
8.000000000000000000e+02 9.260432517897587701e+00
8.200000000000000000e+02 8.917758870905187152e+00
8.400000000000000000e+02 8.423663892495824257e+00
8.600000000000000000e+02 9.387680480997829591e+00
8.800000000000000000e+02 9.482715316560085483e+00
9.000000000000000000e+02 9.330799737596182197e+00
9.200000000000000000e+02 9.134515803359857244e+00
9.400000000000000000e+02 9.493095048850193507e+00
9.600000000000000000e+02 9.245590042073564163e+00
9.800000000000000000e+02 9.781798840537826223e+00
1.000000000000000000e+03 9.231274725460199448e+00
1.020000000000000000e+03 9.547357988744812118e+00
1.040000000000000000e+03 9.279329418447833433e+00
1.060000000000000000e+03 9.373690563327834013e+00
1.080000000000000000e+03 9.454737780189669039e+00
1.100000000000000000e+03 9.175020419147767115e+00
1.120000000000000000e+03 9.359196424752468602e+00
1.140000000000000000e+03 1.003283856560732978e+01
1.160000000000000000e+03 9.753217569431962275e+00
1.180000000000000000e+03 9.385090747448057158e+00
1.200000000000000000e+03 9.615948245017129636e+00
1.220000000000000000e+03 1.002243331614352151e+01
1.240000000000000000e+03 1.003569759924435445e+01
1.260000000000000000e+03 9.419356960898323194e+00
1.280000000000000000e+03 1.010245247917112366e+01
1.300000000000000000e+03 1.018080823712181981e+01
1.320000000000000000e+03 9.588632875604011119e+00
1.340000000000000000e+03 9.769594890004448473e+00
1.360000000000000000e+03 1.022215975736594729e+01
1.380000000000000000e+03 9.584770615753376077e+00
1.400000000000000000e+03 9.982338717139324302e+00
1.420000000000000000e+03 1.010945149951384181e+01
1.440000000000000000e+03 9.913389632606728341e+00
1.460000000000000000e+03 9.974832483332333410e+00
1.480000000000000000e+03 9.815008300682700693e+00
1.500000000000000000e+03 9.937074461066350395e+00
1.520000000000000000e+03 1.005561545703437076e+01
1.540000000000000000e+03 1.000025184271810197e+01
1.560000000000000000e+03 9.732864017349823982e+00
1.580000000000000000e+03 9.650592758407560368e+00
1.600000000000000000e+03 1.008787509926964887e+01
1.620000000000000000e+03 9.861922362363531036e+00
1.640000000000000000e+03 9.815000823443028821e+00
1.660000000000000000e+03 9.654956492795365719e+00
1.680000000000000000e+03 9.574574830177505547e+00
1.700000000000000000e+03 1.006609569623088873e+01
1.720000000000000000e+03 9.803133580019293802e+00
1.740000000000000000e+03 9.019268224901708209e+00
1.760000000000000000e+03 9.218351610933355644e+00
1.780000000000000000e+03 9.369943992770021879e+00
1.800000000000000000e+03 9.509653920263319904e+00
1.820000000000000000e+03 9.280811120081979837e+00
1.840000000000000000e+03 9.268335233465602840e+00
1.860000000000000000e+03 9.690748708279475210e+00
1.880000000000000000e+03 9.313499745520534390e+00
1.900000000000000000e+03 9.066839338335098475e+00
1.920000000000000000e+03 9.611817253654971083e+00
1.940000000000000000e+03 9.280401733446034029e+00
1.960000000000000000e+03 9.301010083745465451e+00
1.980000000000000000e+03 9.005252575418364103e+00
2.000000000000000000e+03 8.907061836784562203e+00
2.020000000000000000e+03 8.850260399845138792e+00
2.040000000000000000e+03 8.476313704224361700e+00
2.060000000000000000e+03 8.335611782137569037e+00
2.080000000000000000e+03 8.456445931977805586e+00
2.100000000000000000e+03 8.250817635492360580e+00
2.120000000000000000e+03 8.093842715918242448e+00
2.140000000000000000e+03 8.535681746816306870e+00
2.160000000000000000e+03 8.619778508723697996e+00
2.180000000000000000e+03 8.270739399004577663e+00
2.200000000000000000e+03 8.478827529677891661e+00
2.220000000000000000e+03 8.350505569427209451e+00
2.240000000000000000e+03 8.588431742487991016e+00
2.260000000000000000e+03 8.642303266535815709e+00
2.280000000000000000e+03 8.372377364089670593e+00
2.300000000000000000e+03 8.361625407843101598e+00
2.320000000000000000e+03 8.650038849284392484e+00
2.340000000000000000e+03 8.642536991936575319e+00
2.360000000000000000e+03 8.863743079234280842e+00
2.380000000000000000e+03 8.830315334547847783e+00
2.400000000000000000e+03 8.347705498928636558e+00
2.420000000000000000e+03 8.388000336508614652e+00
2.440000000000000000e+03 9.010722232601287018e+00
2.460000000000000000e+03 9.258290280443715048e+00
2.480000000000000000e+03 9.190431249066415731e+00
2.500000000000000000e+03 9.272773863887449508e+00
2.520000000000000000e+03 9.306257017984677304e+00
2.540000000000000000e+03 9.103498268223223278e+00
2.560000000000000000e+03 9.346426904381107903e+00
2.580000000000000000e+03 9.740132212940190826e+00
2.600000000000000000e+03 9.702287172650679636e+00
2.620000000000000000e+03 9.655267104094722441e+00
2.640000000000000000e+03 9.507794707719817495e+00
2.660000000000000000e+03 9.765775224008983457e+00
2.680000000000000000e+03 9.897809608431455075e+00
2.700000000000000000e+03 9.801931056413607735e+00
2.720000000000000000e+03 9.992242428633455020e+00
2.740000000000000000e+03 9.854669689405458399e+00
2.760000000000000000e+03 9.864396447996560013e+00
2.780000000000000000e+03 9.616013222496402335e+00
2.800000000000000000e+03 9.464261789991013529e+00
2.820000000000000000e+03 9.642811427122271795e+00
2.840000000000000000e+03 9.948564915142744880e+00
2.860000000000000000e+03 9.448955607627722131e+00
2.880000000000000000e+03 9.199717672237431643e+00
2.900000000000000000e+03 9.008899389620296461e+00
2.920000000000000000e+03 8.660683531922742873e+00
2.940000000000000000e+03 8.553271190251567901e+00
2.960000000000000000e+03 8.583714544346623398e+00
2.980000000000000000e+03 8.897367103905061470e+00
3.000000000000000000e+03 8.970675763881992282e+00
3.020000000000000000e+03 9.253332136239368566e+00
3.040000000000000000e+03 9.211162563609487819e+00
3.060000000000000000e+03 8.636814956134715615e+00
3.080000000000000000e+03 8.618941335256231184e+00
3.100000000000000000e+03 8.842115951384336370e+00
3.120000000000000000e+03 8.959139759017720195e+00
3.140000000000000000e+03 8.194237778529638305e+00
3.160000000000000000e+03 8.373996319165192048e+00
3.180000000000000000e+03 8.969182169255121906e+00
3.200000000000000000e+03 9.127375878181425151e+00
3.220000000000000000e+03 8.847355057456644190e+00
3.240000000000000000e+03 8.414078365677935878e+00
3.260000000000000000e+03 8.846632036193966542e+00
3.280000000000000000e+03 8.697090932703565258e+00
3.300000000000000000e+03 8.702860106689479736e+00
3.320000000000000000e+03 8.668682552882494008e+00
3.340000000000000000e+03 9.018582552673191088e+00
3.360000000000000000e+03 8.792449803721831714e+00
3.380000000000000000e+03 8.988333546546812158e+00
3.400000000000000000e+03 9.105921989888233981e+00
3.420000000000000000e+03 9.020458136630905344e+00
3.440000000000000000e+03 9.051558855902696266e+00
3.460000000000000000e+03 9.681851273922434942e+00
3.480000000000000000e+03 9.392233869595493445e+00
3.500000000000000000e+03 9.662720731646466277e+00
3.520000000000000000e+03 1.008003532805637015e+01
3.540000000000000000e+03 1.016565531693816737e+01
3.560000000000000000e+03 1.010891450890258092e+01
3.580000000000000000e+03 9.919659581007309157e+00
3.600000000000000000e+03 9.661265392836931198e+00
3.620000000000000000e+03 1.000572862047860134e+01
3.640000000000000000e+03 1.032199323820709402e+01
3.660000000000000000e+03 1.012542082770353247e+01
3.680000000000000000e+03 1.000248713738416484e+01
3.700000000000000000e+03 9.928149078373207814e+00
3.720000000000000000e+03 9.596826920934041993e+00
3.740000000000000000e+03 1.003117045749111114e+01
3.760000000000000000e+03 9.890772239626826945e+00
3.780000000000000000e+03 9.697315982023065217e+00
3.800000000000000000e+03 9.511883889954756199e+00
3.820000000000000000e+03 9.514317050509529139e+00
3.840000000000000000e+03 9.581672178501504433e+00
3.860000000000000000e+03 9.868156312095329952e+00
3.880000000000000000e+03 1.017142127187904954e+01
3.900000000000000000e+03 1.001189794366569252e+01
3.920000000000000000e+03 9.170684382225118725e+00
3.940000000000000000e+03 1.006173499537413818e+01
3.960000000000000000e+03 1.004001770097795720e+01
3.980000000000000000e+03 9.305498312396968785e+00
4.000000000000000000e+03 9.702982187629146438e+00
4.020000000000000000e+03 9.903200424163390636e+00
4.040000000000000000e+03 9.935945402080633926e+00
4.060000000000000000e+03 9.834139609462377862e+00
4.080000000000000000e+03 1.007540169936779151e+01
4.100000000000000000e+03 9.806179322475935933e+00
4.120000000000000000e+03 9.919302307804743535e+00
4.140000000000000000e+03 9.847024451628303865e+00
4.160000000000000000e+03 9.721138529392565175e+00
4.180000000000000000e+03 9.741421668216844409e+00
4.200000000000000000e+03 9.697405829547051326e+00
4.220000000000000000e+03 9.823462250670539575e+00
4.240000000000000000e+03 9.330297362458949806e+00
4.260000000000000000e+03 9.519218896604018099e+00
4.280000000000000000e+03 9.516181735435685241e+00
4.300000000000000000e+03 9.609433899429561166e+00
4.320000000000000000e+03 9.855489420005454804e+00
4.340000000000000000e+03 9.869342925210936812e+00
4.360000000000000000e+03 9.836224695359154779e+00
4.380000000000000000e+03 9.739209035142854631e+00
4.400000000000000000e+03 9.350348020693695972e+00
4.420000000000000000e+03 9.570348403485475330e+00
4.440000000000000000e+03 1.008341725259288246e+01
4.460000000000000000e+03 1.000847621566781243e+01
4.480000000000000000e+03 9.732989750425899089e+00
4.500000000000000000e+03 9.287257283665558916e+00
4.520000000000000000e+03 9.680576300155243175e+00
4.540000000000000000e+03 9.470410913360845839e+00
4.560000000000000000e+03 9.638807811903761902e+00
4.580000000000000000e+03 9.737889835592808296e+00
4.600000000000000000e+03 9.373990198031469490e+00
4.620000000000000000e+03 9.067102621976188104e+00
4.640000000000000000e+03 9.455488492395890177e+00
4.660000000000000000e+03 9.721377588414942039e+00
4.680000000000000000e+03 9.525991125087045930e+00
4.700000000000000000e+03 9.129816051838364643e+00
4.720000000000000000e+03 9.398452918750724194e+00
4.740000000000000000e+03 9.640223082795287723e+00
4.760000000000000000e+03 9.927750347496198557e+00
4.780000000000000000e+03 9.473698508522288009e+00
4.800000000000000000e+03 9.290389668868014539e+00
4.820000000000000000e+03 9.683135004690313963e+00
4.840000000000000000e+03 9.660016386066962113e+00
4.860000000000000000e+03 9.905469215396101035e+00
4.880000000000000000e+03 9.779019995235996632e+00
4.900000000000000000e+03 9.507279224102775927e+00
4.920000000000000000e+03 9.505380031398383167e+00
4.940000000000000000e+03 9.615474099313191303e+00
4.960000000000000000e+03 9.805691968304167005e+00
4.980000000000000000e+03 1.009135120101270644e+01
5.000000000000000000e+03 1.011937151788679579e+01
5.020000000000000000e+03 9.784199560440820065e+00
5.040000000000000000e+03 9.991523161993262292e+00
5.060000000000000000e+03 9.967516003404890412e+00
5.080000000000000000e+03 9.822927899398681717e+00
5.100000000000000000e+03 1.043833752426365002e+01
5.120000000000000000e+03 1.040316952907593162e+01
5.140000000000000000e+03 1.037557366351255261e+01
5.160000000000000000e+03 1.014551277343210423e+01
5.180000000000000000e+03 1.030685380883719837e+01
5.200000000000000000e+03 1.053112313497483576e+01
5.220000000000000000e+03 1.052519673425874025e+01
5.240000000000000000e+03 1.009276164896236416e+01
5.260000000000000000e+03 9.785006575124286954e+00
5.280000000000000000e+03 9.896472479487121277e+00
5.300000000000000000e+03 1.030772447145211679e+01
5.320000000000000000e+03 1.050144962447535946e+01
5.340000000000000000e+03 1.074984100482810589e+01
5.360000000000000000e+03 1.042980280169717133e+01
5.380000000000000000e+03 1.049934881910925633e+01
5.400000000000000000e+03 1.085855063227697137e+01
5.420000000000000000e+03 1.082709548520575460e+01
5.440000000000000000e+03 1.091110221972178351e+01
5.460000000000000000e+03 1.038853121534356561e+01
5.480000000000000000e+03 1.034812708443011076e+01
5.500000000000000000e+03 1.100786021691513206e+01
5.520000000000000000e+03 1.069612966737731696e+01
5.540000000000000000e+03 1.114175490318285178e+01
5.560000000000000000e+03 1.035749220448903252e+01
5.580000000000000000e+03 1.036243643784254687e+01
5.600000000000000000e+03 1.067066026428851089e+01
5.620000000000000000e+03 1.060297977345445197e+01
5.640000000000000000e+03 1.070193170963401563e+01
5.660000000000000000e+03 1.008836517114918330e+01
5.680000000000000000e+03 9.924467605251603430e+00
5.700000000000000000e+03 1.086506436941785125e+01
5.720000000000000000e+03 1.053974481064723179e+01
5.740000000000000000e+03 1.025193781665987380e+01
5.760000000000000000e+03 1.009482494675121700e+01
5.780000000000000000e+03 1.003619452818489322e+01
5.800000000000000000e+03 1.074172248957375508e+01
5.820000000000000000e+03 1.081278845117531873e+01
5.840000000000000000e+03 1.079148217872515225e+01
5.860000000000000000e+03 1.041977825832425886e+01
5.880000000000000000e+03 1.040016519380179716e+01
5.900000000000000000e+03 1.084678948944204890e+01
5.920000000000000000e+03 1.098715311212412438e+01
5.940000000000000000e+03 1.051812502792542681e+01
5.960000000000000000e+03 1.055931075488059889e+01
5.980000000000000000e+03 1.071298351742485622e+01
6.000000000000000000e+03 1.122590906804278887e+01
6.020000000000000000e+03 1.127961029345209099e+01
6.040000000000000000e+03 1.135089094710115631e+01
6.060000000000000000e+03 1.065857665749913963e+01
6.080000000000000000e+03 1.143063985833451035e+01
6.100000000000000000e+03 1.124208883339788656e+01
6.120000000000000000e+03 1.075405736511675592e+01
6.140000000000000000e+03 1.076238606181446222e+01
6.160000000000000000e+03 1.076399275920450904e+01
6.180000000000000000e+03 1.073216810753989847e+01
6.200000000000000000e+03 1.080264153884843026e+01
6.220000000000000000e+03 1.020388949853793825e+01
6.240000000000000000e+03 1.051908654897827944e+01
6.260000000000000000e+03 1.073837855954279341e+01
6.280000000000000000e+03 1.055013533632053679e+01
6.300000000000000000e+03 1.053058478390333796e+01
6.320000000000000000e+03 9.971406593919937222e+00
6.340000000000000000e+03 9.881237109614085412e+00
6.360000000000000000e+03 9.947617260417716878e+00
6.380000000000000000e+03 9.896993657605621664e+00
6.400000000000000000e+03 1.004931407576737712e+01
6.420000000000000000e+03 9.751985279017237218e+00
6.440000000000000000e+03 9.577031450652603084e+00
6.460000000000000000e+03 9.505519434393109535e+00
6.480000000000000000e+03 9.575695722997453530e+00
6.500000000000000000e+03 1.000513803197041263e+01
6.520000000000000000e+03 9.996963229090392034e+00
6.540000000000000000e+03 8.939113944129037037e+00
6.560000000000000000e+03 9.270121315585358346e+00
6.580000000000000000e+03 9.869799796825432736e+00
6.600000000000000000e+03 9.542403342112244502e+00
6.620000000000000000e+03 8.924783480714554074e+00
6.640000000000000000e+03 9.310732762632794035e+00
6.660000000000000000e+03 9.827175680846039540e+00
6.680000000000000000e+03 9.890177945935421988e+00
6.700000000000000000e+03 9.578806727568357715e+00
6.720000000000000000e+03 9.566386495382284139e+00
6.740000000000000000e+03 1.003213212573059643e+01
6.760000000000000000e+03 9.819641642724601382e+00
6.780000000000000000e+03 9.796683771549306030e+00
6.800000000000000000e+03 1.041584696691688450e+01
