# Supplementary material for: Dynamics of the charge transfer to solvent process in aqueous iodide
Source: Nat Commun. 2024 Mar 21;15:2544. doi: 10.1038/s41467-024-46772-0 (PMC11258362; doi:10.1038/s41467-024-46772-0)
Supplement: Supplementary file 6 — Source Data [file 41467_2024_46772_MOESM6_ESM.zip › fig_data/fig2/fig2_g3.dat]

0.000000000000000000e+00 1.708459158737456240e+00
2.000000000000000000e+01 4.027223402995083745e+00
4.000000000000000000e+01 3.993659165757408314e+00
6.000000000000000000e+01 3.743422390414324230e+00
8.000000000000000000e+01 4.096212954923320382e+00
1.000000000000000000e+02 3.760418410260256916e+00
1.200000000000000000e+02 3.852558093780594106e+00
1.400000000000000000e+02 3.954250743714744498e+00
1.600000000000000000e+02 4.174140957950979391e+00
1.800000000000000000e+02 3.839335771668476394e+00
2.000000000000000000e+02 3.759031167856193623e+00
2.200000000000000000e+02 3.985829520965237460e+00
2.400000000000000000e+02 4.763087845418197297e+00
2.600000000000000000e+02 4.890566254790066125e+00
2.800000000000000000e+02 4.879607193779892604e+00
3.000000000000000000e+02 4.274842287567922838e+00
3.200000000000000000e+02 4.595656850062320942e+00
3.400000000000000000e+02 4.633422159995480349e+00
3.600000000000000000e+02 4.478190885503943619e+00
3.800000000000000000e+02 4.744419678479697033e+00
4.000000000000000000e+02 4.819553970054924363e+00
4.200000000000000000e+02 4.215845821644730762e+00
4.400000000000000000e+02 3.954910912972849690e+00
4.600000000000000000e+02 4.125829531896864744e+00
4.800000000000000000e+02 4.228574782982333247e+00
5.000000000000000000e+02 3.939932204386082049e+00
5.200000000000000000e+02 3.635649862735518489e+00
5.400000000000000000e+02 4.096352889625222815e+00
5.600000000000000000e+02 3.723797977190941300e+00
5.800000000000000000e+02 4.675555363919622565e+00
6.000000000000000000e+02 5.273561375140057628e+00
6.200000000000000000e+02 4.751507913617901480e+00
6.400000000000000000e+02 4.657121467269763393e+00
6.600000000000000000e+02 5.726014421830250889e+00
6.800000000000000000e+02 5.403911622247554725e+00
7.000000000000000000e+02 5.168628953273032067e+00
7.200000000000000000e+02 5.354523257950575932e+00
7.400000000000000000e+02 5.210947925217355170e+00
7.600000000000000000e+02 4.693356123140610237e+00
7.800000000000000000e+02 4.796374160887532767e+00
8.000000000000000000e+02 5.013848449520112993e+00
8.200000000000000000e+02 4.951330712242902443e+00
8.400000000000000000e+02 5.138236465992364721e+00
8.600000000000000000e+02 4.610747557228582316e+00
8.800000000000000000e+02 4.170795075149454689e+00
9.000000000000000000e+02 4.811624995828351459e+00
9.200000000000000000e+02 5.254286362766158014e+00
9.400000000000000000e+02 4.951391164206144779e+00
9.600000000000000000e+02 4.993316524097285658e+00
9.800000000000000000e+02 4.595134471529482845e+00
1.000000000000000000e+03 4.633814894267707984e+00
1.020000000000000000e+03 4.541940185094937021e+00
1.040000000000000000e+03 4.792681583767770093e+00
1.060000000000000000e+03 5.496532189766942800e+00
1.080000000000000000e+03 5.676426275646485387e+00
1.100000000000000000e+03 5.869763724514782233e+00
1.120000000000000000e+03 5.628155794474743345e+00
1.140000000000000000e+03 6.140622522661339566e+00
1.160000000000000000e+03 6.023417849644281397e+00
1.180000000000000000e+03 5.627111811065117486e+00
1.200000000000000000e+03 5.570683667690779828e+00
1.220000000000000000e+03 5.926336000208151766e+00
1.240000000000000000e+03 5.947194537522258351e+00
1.260000000000000000e+03 5.814345379183398776e+00
1.280000000000000000e+03 6.146167113548231420e+00
1.300000000000000000e+03 6.384134356502451091e+00
1.320000000000000000e+03 5.945494601136571688e+00
1.340000000000000000e+03 5.673124494476558866e+00
1.360000000000000000e+03 5.803228307956968202e+00
1.380000000000000000e+03 6.387335551039045711e+00
1.400000000000000000e+03 6.232997021931966586e+00
1.420000000000000000e+03 5.971895174140705365e+00
1.440000000000000000e+03 6.133902136025595198e+00
1.460000000000000000e+03 5.879105980015999044e+00
1.480000000000000000e+03 5.584267209240181273e+00
1.500000000000000000e+03 5.523310186894397233e+00
1.520000000000000000e+03 5.196508105766605823e+00
1.540000000000000000e+03 4.967516515412414790e+00
1.560000000000000000e+03 5.374146187823765075e+00
1.580000000000000000e+03 5.617644779744366268e+00
1.600000000000000000e+03 5.625459557513149633e+00
1.620000000000000000e+03 5.765533161956643227e+00
1.640000000000000000e+03 6.018040972587490600e+00
1.660000000000000000e+03 6.143265112797947403e+00
1.680000000000000000e+03 6.822659238444386709e+00
1.700000000000000000e+03 7.005240350011630923e+00
1.720000000000000000e+03 7.235058663625558495e+00
1.740000000000000000e+03 7.920673188142636434e+00
1.760000000000000000e+03 7.534245340978960037e+00
1.780000000000000000e+03 7.178085402170274243e+00
1.800000000000000000e+03 7.248669976828924888e+00
1.820000000000000000e+03 7.399569756848333846e+00
1.840000000000000000e+03 7.931361163732796982e+00
1.860000000000000000e+03 7.980406023061751064e+00
1.880000000000000000e+03 7.879664741273794348e+00
1.900000000000000000e+03 7.663858983512893630e+00
1.920000000000000000e+03 8.067627543089106013e+00
1.940000000000000000e+03 7.849463865184576505e+00
1.960000000000000000e+03 8.057323300095813323e+00
1.980000000000000000e+03 8.109453003694998330e+00
2.000000000000000000e+03 7.852972325926062425e+00
2.020000000000000000e+03 7.772268071165797210e+00
2.040000000000000000e+03 7.993325581072512342e+00
2.060000000000000000e+03 7.743875912137956341e+00
2.080000000000000000e+03 8.092551708244311470e+00
2.100000000000000000e+03 7.973899182155389731e+00
2.120000000000000000e+03 8.025634041093271165e+00
2.140000000000000000e+03 7.577768568568364671e+00
2.160000000000000000e+03 7.398047235420828649e+00
2.180000000000000000e+03 7.817937225567789028e+00
2.200000000000000000e+03 7.463400539129751543e+00
2.220000000000000000e+03 7.718901402560556235e+00
2.240000000000000000e+03 7.498399305645187418e+00
2.260000000000000000e+03 7.633123196942681155e+00
2.280000000000000000e+03 7.663731460210848390e+00
2.300000000000000000e+03 8.007786919572744466e+00
2.320000000000000000e+03 7.145150147874318236e+00
2.340000000000000000e+03 7.098618531555470845e+00
2.360000000000000000e+03 6.748747007965598677e+00
2.380000000000000000e+03 7.176845699724755612e+00
2.400000000000000000e+03 6.681262950120110844e+00
2.420000000000000000e+03 6.438201218747418686e+00
2.440000000000000000e+03 6.676127386263604357e+00
2.460000000000000000e+03 7.173005060550991629e+00
2.480000000000000000e+03 7.425856406180182390e+00
2.500000000000000000e+03 6.571897791887839624e+00
2.520000000000000000e+03 6.377623471058869065e+00
2.540000000000000000e+03 6.865403822098410380e+00
2.560000000000000000e+03 6.537940786066286591e+00
2.580000000000000000e+03 6.650670993261468489e+00
2.600000000000000000e+03 6.500494024297327478e+00
2.620000000000000000e+03 6.632191686159016442e+00
2.640000000000000000e+03 6.596158016154211268e+00
2.660000000000000000e+03 6.579434642206382300e+00
2.680000000000000000e+03 6.730407461288213433e+00
2.700000000000000000e+03 6.640510764570998425e+00
2.720000000000000000e+03 6.316932311591480165e+00
2.740000000000000000e+03 7.456027384127727586e+00
2.760000000000000000e+03 6.955558272796428909e+00
2.780000000000000000e+03 6.315746764247992751e+00
2.800000000000000000e+03 5.941717962064018366e+00
2.820000000000000000e+03 6.422689325787325210e+00
2.840000000000000000e+03 6.565509484113411176e+00
2.860000000000000000e+03 6.733927447916761899e+00
2.880000000000000000e+03 6.684431335093225179e+00
2.900000000000000000e+03 6.518895041513269817e+00
2.920000000000000000e+03 6.375273443044866539e+00
2.940000000000000000e+03 6.402975611685761237e+00
2.960000000000000000e+03 6.225872962293699686e+00
2.980000000000000000e+03 6.020629942604554863e+00
3.000000000000000000e+03 5.683915639620231275e+00
3.020000000000000000e+03 5.949010920696974125e+00
3.040000000000000000e+03 6.102273979327715203e+00
3.060000000000000000e+03 5.522790167358709645e+00
3.080000000000000000e+03 5.301742471438243953e+00
3.100000000000000000e+03 5.395908138268746157e+00
3.120000000000000000e+03 5.542148973821688251e+00
3.140000000000000000e+03 5.600051394415015871e+00
3.160000000000000000e+03 6.170319364586845268e+00
3.180000000000000000e+03 5.430045917472448913e+00
3.200000000000000000e+03 5.485804017074412897e+00
3.220000000000000000e+03 5.944982242746299050e+00
3.240000000000000000e+03 6.522978358472220961e+00
3.260000000000000000e+03 5.583434791414838116e+00
3.280000000000000000e+03 5.306507589441473272e+00
3.300000000000000000e+03 5.705519630985329549e+00
3.320000000000000000e+03 5.799814414850943400e+00
3.340000000000000000e+03 6.179820298303437376e+00
3.360000000000000000e+03 6.256516098110523671e+00
3.380000000000000000e+03 5.888517644578332266e+00
3.400000000000000000e+03 6.017552763844743247e+00
3.420000000000000000e+03 6.277149382658557819e+00
3.440000000000000000e+03 6.177743667514157266e+00
3.460000000000000000e+03 6.014669830457153310e+00
3.480000000000000000e+03 5.405025764504042485e+00
3.500000000000000000e+03 5.562735966213923966e+00
3.520000000000000000e+03 5.431837051396399829e+00
3.540000000000000000e+03 5.875110929759062905e+00
3.560000000000000000e+03 5.279455585632313763e+00
3.580000000000000000e+03 5.175729427568227514e+00
3.600000000000000000e+03 5.194406398187456197e+00
3.620000000000000000e+03 5.557339603001525852e+00
3.640000000000000000e+03 5.521794294509847489e+00
3.660000000000000000e+03 4.542467913704640203e+00
3.680000000000000000e+03 4.832440626366338421e+00
3.700000000000000000e+03 5.282436609503653457e+00
3.720000000000000000e+03 5.613156635216388857e+00
3.740000000000000000e+03 5.194158521820787300e+00
3.760000000000000000e+03 4.878215433633295461e+00
3.780000000000000000e+03 4.863305451615930863e+00
3.800000000000000000e+03 4.353255342131935102e+00
3.820000000000000000e+03 4.266784274238249353e+00
3.840000000000000000e+03 4.242608296173575155e+00
3.860000000000000000e+03 4.450955789847000688e+00
3.880000000000000000e+03 4.523798712097749863e+00
3.900000000000000000e+03 4.600585286489334180e+00
3.920000000000000000e+03 4.430020092650964969e+00
3.940000000000000000e+03 4.040033519473109180e+00
3.960000000000000000e+03 4.342062473084163265e+00
3.980000000000000000e+03 4.702909529323038740e+00
4.000000000000000000e+03 5.184485139619198435e+00
4.020000000000000000e+03 4.774566131323075169e+00
4.040000000000000000e+03 4.527516612475207758e+00
4.060000000000000000e+03 4.727452895538089450e+00
4.080000000000000000e+03 4.935898594954083229e+00
4.100000000000000000e+03 4.983591574248983136e+00
4.120000000000000000e+03 4.599006022104556557e+00
4.140000000000000000e+03 4.695721932310249258e+00
4.160000000000000000e+03 5.111718715773250210e+00
4.180000000000000000e+03 5.085903490813169725e+00
4.200000000000000000e+03 4.501343354175680211e+00
4.220000000000000000e+03 5.163684309351293855e+00
4.240000000000000000e+03 5.443028266110307101e+00
4.260000000000000000e+03 5.261030031508348692e+00
4.280000000000000000e+03 4.896136137409668798e+00
4.300000000000000000e+03 5.149560416912934535e+00
4.320000000000000000e+03 5.156439522672508602e+00
4.340000000000000000e+03 5.018046044174113263e+00
4.360000000000000000e+03 4.997545968102257596e+00
4.380000000000000000e+03 5.225776546346391882e+00
4.400000000000000000e+03 5.439794559607875613e+00
4.420000000000000000e+03 5.249331455037692606e+00
4.440000000000000000e+03 5.141432954090049634e+00
4.460000000000000000e+03 5.253290162642540118e+00
4.480000000000000000e+03 5.967509734986245817e+00
4.500000000000000000e+03 5.638470438647267713e+00
4.520000000000000000e+03 5.210676982935472878e+00
4.540000000000000000e+03 5.452046650302679431e+00
4.560000000000000000e+03 5.633909176449536815e+00
4.580000000000000000e+03 5.792608542076299827e+00
4.600000000000000000e+03 5.414312996688326329e+00
4.620000000000000000e+03 5.291442912423367062e+00
4.640000000000000000e+03 5.373824833775866061e+00
4.660000000000000000e+03 5.460290431904319952e+00
4.680000000000000000e+03 5.624315718323858349e+00
4.700000000000000000e+03 4.790904047349541450e+00
4.720000000000000000e+03 4.476400995043471553e+00
4.740000000000000000e+03 5.011911964649409690e+00
4.760000000000000000e+03 5.238436866131677583e+00
4.780000000000000000e+03 4.866774867799715132e+00
