# Supplementary material for: Dynamics of the charge transfer to solvent process in aqueous iodide
Source: Nat Commun. 2024 Mar 21;15:2544. doi: 10.1038/s41467-024-46772-0 (PMC11258362; doi:10.1038/s41467-024-46772-0)
Supplement: Supplementary file 6 — Source Data [file 41467_2024_46772_MOESM6_ESM.zip › fig_data/fig2/t0.dat]

7.190043293587321527e-01 9.944956293545082815e+00
1.231560891297176275e+00 1.187545508376710934e+01
7.161984472223894560e-01 9.544060885889129153e+00
4.854053523321276709e-01 7.842422682964032887e+00
4.154030101253016749e-01 9.121053047746372044e+00
1.492298787091839385e+00 9.828421404551443530e+00
1.052806212563715427e+00 1.041003320657814513e+01
1.838683817247470431e+00 1.023715776988222537e+01
2.069062132691529499e+00 8.422715595009963252e+00
2.729752065954645257e+00 6.037580389113619717e+00
2.742544508706317608e+00 6.460669301353002325e+00
2.049789558041653414e+00 1.220023516673243336e+01
1.393583584565061040e+00 8.742619123552104909e+00
8.689600071741268028e-01 1.009788854172338901e+01
5.460313344309587480e-01 1.101704975861878033e+01
7.953735288558887451e-01 9.045582254184232340e+00
5.558725627359711874e-01 7.767175675352405939e+00
9.084027892979821273e-01 9.346378311439977438e+00
1.467488820652266490e+00 9.909811087351373615e+00
1.516932685528872060e+00 9.044369668850258392e+00
1.149170727122546420e+00 1.005728671040044908e+01
1.165595019596023407e+00 8.492919511798124432e+00
6.610181683932818686e-01 9.021334940294488902e+00
1.430492583278186292e+00 1.118275616846773701e+01
1.294373280898014178e+00 9.077217132167902491e+00
1.018480091568557899e+00 8.099483512347136482e+00
1.341511880326372363e+00 8.907923496226253235e+00
1.394118721053223986e+00 8.836419043443257237e+00
1.414225003001841285e+00 8.147228085724480096e+00
1.083841879899835492e+00 8.609778785839754534e+00
1.239257114934228410e+00 8.249332791926478947e+00
9.518615994816205239e-01 8.397892592238816789e+00
1.742213507636371173e+00 8.300412126334212104e+00
2.221924192215875560e-01 9.344066308386796749e+00
5.750596015416596929e-01 8.168928649617976490e+00
9.801861197367974787e-01 7.710417933260615087e+00
1.206692966535430678e+00 7.604057977859609352e+00
2.494345955447714036e-01 7.595349515286423880e+00
2.718872927387058769e-01 8.068867488438407065e+00
1.703768329179502272e+00 8.881889456146002004e+00
2.225697140949682407e+00 6.909386271065764973e+00
1.563499975917695073e+00 7.917456486265837867e+00
2.271973387288143797e+00 6.763455653143625845e+00
2.096838084462814056e+00 8.082972210826952164e+00
1.624980266126367923e+00 8.296620272053633727e+00
1.387803458869692363e+00 7.026206757582380114e+00
7.481279606995002718e-01 8.414822909747288193e+00
1.157142174874630891e+00 7.977888827385489989e+00
1.646494829570352314e+00 6.683686042115959403e+00
1.201706904169451695e+00 8.678770965091031186e+00
7.781119901685042972e-01 9.097728326744736194e+00
6.342137820166415807e-01 8.024875136228967420e+00
9.295053984955394810e-01 8.074830910916539040e+00
4.859873739693572059e-01 9.511860496641070029e+00
7.012506646614335981e-01 8.778044079985374282e+00
2.932356316907757110e-01 7.796190795641838811e+00
1.521029462172847069e+00 1.038634512351412376e+01
1.385501555601140078e+00 8.462668402666368550e+00
9.074114449157015816e-01 7.753579299559091531e+00
1.115640902787018218e+00 7.685061882675265466e+00
1.544060803658729331e+00 8.366986473236432076e+00
1.210959907187783680e+00 8.426196953056656724e+00
1.206586372527117090e+00 9.027049970131287182e+00
6.979857278588479375e-01 8.851257417524605486e+00
1.467567371155099165e+00 7.551771210177215643e+00
1.733160012254552296e+00 1.084359476602006822e+01
1.877280053976137841e+00 7.103221586307874702e+00
1.061598514908005608e+00 8.303306890570041787e+00
1.113494431560367648e+00 9.714831639866144286e+00
1.243039988222659264e+00 7.534273792411360304e+00
1.122936444040616655e+00 1.005426636087038617e+01
9.696226573981666652e-01 9.092232396775129288e+00
6.797244480159334579e-01 8.257862991512908479e+00
1.339278481164547063e+00 8.752864903733968305e+00
1.570698782865346033e+00 6.775413662177318663e+00
8.109028617740206002e-01 8.644785447331152284e+00
1.600990723928819026e+00 7.867032857653427413e+00
6.366687809275405341e-01 8.408910467194724347e+00
8.610081926001890151e-01 8.384341378083515650e+00
8.832606438643780811e-01 7.781196198787498020e+00
7.156135829630021483e-01 8.616158985322689645e+00
6.666820569617268877e-01 7.826541538761619954e+00
2.003442057617534466e+00 7.836993306048191776e+00
1.558104352954903904e+00 7.189283956979864776e+00
8.558411956226831263e-01 6.914868535729423726e+00
4.720893535696952248e-01 9.064001189107234069e+00
4.341943510807250717e-01 7.709857575001942465e+00
1.507887310243785084e+00 8.378736135529322837e+00
3.385888622676448967e-01 8.670098678943235271e+00
1.498659484649584206e+00 7.729837357904657758e+00
9.198918481941255054e-01 8.069660676181584336e+00
5.487270475473313702e-01 9.010394486948660742e+00
1.204199404020823705e+00 9.431073154458504249e+00
8.427340369780792484e-01 9.288161082370173460e+00
7.088544951751601930e-01 9.211936595163910724e+00
8.459440035516940792e-01 9.052001315015580474e+00
5.909639891259764743e-01 9.044174167182221780e+00
9.642877467922155166e-01 9.398777990290891893e+00
1.534536766895949977e+00 9.749779662884977327e+00
1.257542376818823859e+00 9.064597951292496347e+00
1.672299731339969897e+00 9.257694982503737791e+00
1.301364041738689359e+00 8.215333764896390889e+00
4.425618675580662020e-01 8.779748425263608880e+00
1.367956230850770227e+00 1.181832593829747857e+01
1.391777943571969267e+00 7.787064905365227219e+00
1.650918517219978066e+00 7.112764616489299030e+00
1.623049444179777812e+00 1.096477332653449821e+01
6.692616179436786661e-01 9.396172049295644868e+00
8.350156322277055843e-01 8.539509985784102142e+00
9.136892113465692189e-01 9.336546806945577259e+00
2.355826472228377710e+00 6.484049789291457699e+00
9.043963207072136523e-01 8.769701593529527273e+00
9.402327480164932583e-01 7.406667570474869677e+00
1.366049793116020039e+00 6.964472899202907463e+00
1.368977389986778315e+00 9.753209022492137947e+00
1.214260028379740008e+00 7.048270982929436101e+00
2.167844601479254951e+00 7.631040806973111046e+00
1.478245309088859871e+00 8.178070592933925909e+00
1.825682025946807174e+00 1.082063996036172782e+01
1.682062252615994291e+00 1.360195900904869504e+01
2.225191942746084450e+00 1.182240876026418519e+01
1.193155339171428908e+00 8.361937298482164493e+00
1.361082288289572340e+00 8.239726936178119132e+00
7.488987268429030397e-01 1.035926775789194565e+01
8.274945843085734776e-01 1.085374460310658762e+01
2.218579318811434664e+00 1.015673491847960896e+01
1.624071330066144681e+00 9.995523010513052142e+00
9.421369732216989812e-01 9.837645652671374918e+00
1.746130479422475235e+00 1.098420842252881968e+01
1.280861958305584469e+00 8.040840629263763972e+00
1.519150221945640977e+00 8.535402438108453893e+00
8.617964232544829128e-01 8.575623049652163488e+00
1.245875912778447558e+00 1.022771248864528282e+01
1.364386253846080921e+00 9.376128749703093845e+00
9.767159108330858430e-01 7.790722817998138261e+00
1.724458881891649087e+00 7.977279385114029786e+00
2.186163317946559825e+00 1.027352216685193476e+01
1.025340516202607022e+00 8.423058573122228054e+00
9.850381513745170015e-01 8.409093417745870269e+00
1.231344096845818026e+00 9.343297087951981439e+00
1.900483423676481598e+00 1.021890638846132937e+01
1.182161361915200493e+00 8.392498194806860212e+00
9.501031294540207561e-01 8.311457742644881463e+00
8.688686029940759781e-01 1.082029121948794703e+01
1.160376731127539696e+00 9.472879660728851903e+00
1.800662980529840640e+00 8.562602303824281336e+00
1.722185327793323895e+00 9.317802196512428026e+00
8.571011791527387569e-01 1.083369148298086770e+01
8.700611626700345269e-01 9.592282747419321964e+00
1.741237498847245435e+00 7.249775240827101896e+00
1.131203627533546197e+00 9.127088564899542789e+00
2.124848012094134653e+00 7.415259889047536745e+00
1.260852977199836022e+00 8.045159066074914378e+00
6.754439065646776763e-01 8.829537447303975384e+00
1.874642732059352612e+00 8.658625114358713404e+00
1.671068389368467910e+00 8.734811877904416377e+00
7.343420687513201317e-01 8.075432766344940561e+00
2.320267313728852088e-01 7.988609947853329452e+00
9.498310986484664875e-01 9.577000073769278643e+00
1.198943528482571796e+00 9.142225286571575182e+00
1.399761313389308315e+00 8.689844350105794035e+00
9.631844994369522794e-01 1.062029276958907786e+01
1.869485524839670898e+00 1.042838327947194976e+01
1.269585159314254419e+00 8.288901397148986661e+00
1.791911121503684923e+00 8.813233090781537271e+00
7.920771343473238524e-01 8.269794772547454542e+00
5.749233119401088166e-01 7.953943631083643773e+00
1.984843168140012493e+00 8.383252572635489841e+00
1.700498420746759054e+00 9.924174742088849754e+00
1.410915225974700871e+00 7.197616799106732799e+00
1.539207880223719460e+00 9.880622829867007795e+00
2.217606665860330395e+00 8.026398441054181987e+00
1.633792807229887734e+00 8.026398441054181987e+00
2.245173297542708835e-01 8.026398441054181987e+00
7.786743886273617132e-01 8.026398441054181987e+00
5.661263284425678277e-01 7.514605348646230532e+00
8.891413455273580180e-01 8.082757323788674952e+00
1.335984613994570580e+00 7.591255696242463991e+00
1.469707901307518050e+00 8.316709288272173595e+00
2.086226349202973562e+00 8.165927086601898921e+00
3.284031554744155090e-01 8.216697394031315937e+00
1.168830203895012243e+00 8.087799183697933714e+00
2.090561176742447902e+00 6.269103508303169647e+00
1.487342685289417377e+00 8.933599665929945033e+00
1.094917164808311139e+00 8.387433659498524818e+00
1.704676386575087799e+00 6.851231683488722801e+00
9.316975608740755144e-01 8.677616196063718590e+00
1.603433320339003210e+00 1.039366641108669853e+01
1.666669569396574735e+00 8.868537316898153833e+00
2.261902866695109982e+00 8.990265006795787883e+00
1.042840063910540627e+00 7.421545533133301120e+00
1.473544346083708545e+00 8.619366839258875146e+00
1.608000215020799040e+00 7.829651992254435200e+00
7.404023291107283411e-01 9.080018044662040211e+00
5.328281626661627302e-01 8.373029257460773422e+00
9.338989813945935969e-01 7.755429221965400188e+00
1.371723710021132359e+00 9.006062790356658354e+00
7.116113932444082524e-01 8.672292177235405575e+00
1.561124800714561056e+00 8.823200437723656364e+00
1.608103448340379327e+00 8.154862400918894139e+00
2.631205397107478028e+00 7.595093879319071206e+00
3.560598840347474203e-01 9.341441586599788849e+00
2.591559388808988840e-01 8.290890373931336654e+00
1.716327925723661219e+00 8.678291020439276693e+00
1.345636791263755461e+00 9.976204936672736778e+00
1.119457270630297652e+00 7.739089866689020880e+00
2.489912361946782227e+00 6.931788622134235744e+00
1.714887885685616009e+00 7.704433133396094036e+00
1.281920221565103768e+00 8.622260786458491921e+00
1.551082075272981697e+00 7.770998009338146773e+00
1.379003045693238505e+00 8.386060491766173186e+00
1.820889157513036816e+00 8.920361720533918515e+00
1.509591323430161891e+00 6.870841183626566817e+00
1.827287155417626652e+00 7.362804910764658040e+00
6.745772246048159504e-01 6.199149392024457583e+00
6.020752049350728274e-01 8.781955538550624496e+00
5.963695640602909576e-01 1.149586625204937640e+01
4.639947826150989107e-01 7.465548914596657148e+00
9.381010236658298140e-01 6.722390499907516137e+00
1.483142292505990723e+00 7.944332339125267595e+00
1.731262969572162413e+00 6.967472817527848861e+00
5.754599963346961333e-01 8.248740832027808167e+00
1.325317036543542493e+00 8.471549431175866118e+00
1.607040960241403971e+00 7.216414050224303267e+00
1.426685466304711269e+00 7.671372607170111380e+00
6.144915948836067177e-01 8.194358254699157129e+00
1.513779571301958060e-01 8.273274175483827264e+00
7.087425556981210573e-01 7.558582761500973746e+00
2.137573077238914099e+00 7.761131463021207821e+00
4.852769673044087240e-01 7.841990160357938500e+00
5.995523278388659172e-01 8.515298624726154841e+00
8.021950957512723468e-01 7.054366147926301345e+00
6.317124468335933996e-01 8.556166035564292116e+00
3.610991966042758072e-01 7.847126200195546630e+00
1.246547371202154642e+00 9.085355831140033089e+00
8.151193073239358933e-01 7.337856804825954704e+00
1.211011592912934143e+00 7.790372501566751318e+00
1.106613465877378966e+00 8.402588769238485966e+00
1.300802343437930331e+00 7.508105018495904837e+00
8.894013355148864264e-01 7.605135252411134417e+00
3.862209888461209384e-01 8.259750930323848550e+00
1.130877400895676343e+00 8.480173468543167559e+00
1.345552453125929082e+00 8.150889442750196778e+00
4.283945962579047695e-01 7.353315720982235959e+00
1.107342563960125537e+00 6.917455543867812473e+00
4.846460906214791198e-01 7.781752639859035092e+00
1.430288849657945560e+00 7.504538372744190333e+00
7.579226063081898612e-01 7.739944890328890104e+00
8.549724095804331903e-01 7.914536635222217953e+00
7.556016063484912726e-01 8.015526431751526459e+00
8.522229632608973038e-01 8.196099083061730184e+00
1.630222689144066039e-01 8.594945921018680934e+00
5.074314460019855311e-01 8.515061651309302704e+00
1.107304300594246449e+00 9.211000157919604803e+00
8.826272678181251718e-01 8.140640195275313573e+00
6.585760706908372342e-01 8.184653750896410784e+00
7.475066620406521922e-01 8.690958277268764576e+00
8.206434492123801938e-01 8.800846697434781873e+00
1.485989627539095137e+00 8.046928182056433343e+00
9.794963190003860287e-01 9.309676224533836475e+00
1.466342120619270828e+00 8.996922920387817157e+00
1.090685575619318781e+00 8.626478159057967332e+00
1.206444057631820277e+00 1.026137907774571545e+01
1.109330420024648323e+00 8.502829187423825985e+00
1.125522587975451572e+00 9.408694122758014089e+00
1.541145702036207155e+00 9.554434322339455221e+00
3.846203334794695561e-01 8.301659143367286831e+00
4.618189559293430779e-01 8.245888104430530774e+00
1.029750985573367528e+00 8.494889802249591781e+00
4.987132328885457988e-01 7.943417406187431418e+00
4.987937916934399030e-01 7.077240520505158727e+00
7.860522727288141720e-01 7.332421073803028655e+00
7.823350996574940375e-01 8.141948635529537626e+00
1.673543920247042793e+00 9.284602322381632078e+00
8.414473372518711525e-01 8.636135958178341454e+00
8.423123045045400881e-01 8.035475321923843950e+00
1.063670195482601111e+00 9.127788907444514876e+00
1.319078002354365120e+00 1.098444144085863883e+01
8.896223130836431459e-01 9.345297606953421266e+00
9.171953170671010014e-01 8.813208011944135833e+00
1.499493092101724878e+00 8.198364118406564316e+00
1.230573770153711832e+00 8.288590868166950898e+00
1.048306502265428097e+00 8.224814961544161918e+00
1.114166358778984733e+00 8.258230853804175098e+00
1.236988915931644284e+00 6.940415457115499898e+00
8.026837925085666958e-01 8.546388498808816792e+00
5.589359008768924886e-01 8.155096989941357677e+00
5.802645706919127289e-01 1.046723727296607009e+01
1.152947907090167590e+00 7.898383619714493875e+00
8.596348696651725518e-01 7.859937167288354232e+00
1.236081595896324048e+00 8.705173560704238866e+00
1.199645542264901277e+00 7.425135056663827449e+00
3.142868307644964831e-01 7.230880598696927564e+00
5.505861997659436957e-01 8.016977177745651773e+00
1.713834662615479454e+00 8.017950978723972000e+00
1.514801254102248196e+00 7.863228170005794659e+00
1.151310691296991928e+00 8.606874317447411826e+00
8.457509858075076270e-01 1.039736932115329537e+01
8.972501496316369618e-01 9.677492644785855802e+00
7.730502684103962574e-01 8.072075205356014749e+00
9.808923855768660882e-01 8.011632406017776376e+00
8.516150657392700385e-01 8.228141356662325379e+00
4.447402256964839151e-01 8.226394419202966546e+00
1.179413927618086833e+00 7.946461696859712376e+00
1.884341412696665996e+00 7.966989789944053157e+00
7.724401881368777589e-01 8.015731342557320005e+00
1.161622821822567042e+00 8.237213984473557460e+00
1.334375346371835747e+00 8.344222022027844687e+00
