# Supplementary material for: Dynamics of the charge transfer to solvent process in aqueous iodide
Source: Nat Commun. 2024 Mar 21;15:2544. doi: 10.1038/s41467-024-46772-0 (PMC11258362; doi:10.1038/s41467-024-46772-0)
Supplement: Supplementary file 6 — Source Data [file 41467_2024_46772_MOESM6_ESM.zip › fig_data/fig2/fig2_g4.dat]

0.000000000000000000e+00 1.794760498561995377e+00
2.000000000000000000e+01 3.274068630807037028e+00
4.000000000000000000e+01 3.280026194813733476e+00
6.000000000000000000e+01 3.621335281272575646e+00
8.000000000000000000e+01 3.669432016307867972e+00
1.000000000000000000e+02 3.494549578080430319e+00
1.200000000000000000e+02 3.543065925559444995e+00
1.400000000000000000e+02 3.685232056862928207e+00
1.600000000000000000e+02 3.358860609356251192e+00
1.800000000000000000e+02 3.171775856046264330e+00
2.000000000000000000e+02 3.098366655087372745e+00
2.200000000000000000e+02 3.023077864002477355e+00
2.400000000000000000e+02 3.285183610931768250e+00
2.600000000000000000e+02 2.923105989323484977e+00
2.800000000000000000e+02 3.238483763459639952e+00
3.000000000000000000e+02 3.511488240198821220e+00
3.200000000000000000e+02 3.427177318731798206e+00
3.400000000000000000e+02 2.985028284738809656e+00
3.600000000000000000e+02 3.521683588547128707e+00
3.800000000000000000e+02 3.607316565015465049e+00
4.000000000000000000e+02 3.308652315615536743e+00
4.200000000000000000e+02 3.844376080702822662e+00
4.400000000000000000e+02 3.816334048791602207e+00
4.600000000000000000e+02 3.531250497191599003e+00
4.800000000000000000e+02 3.976686834007705951e+00
5.000000000000000000e+02 4.058381303519530192e+00
5.200000000000000000e+02 3.812053665689859372e+00
5.400000000000000000e+02 4.414011486657488881e+00
5.600000000000000000e+02 4.179964978461462977e+00
5.800000000000000000e+02 4.204551278818994042e+00
6.000000000000000000e+02 4.494233364604896863e+00
6.200000000000000000e+02 4.778379340561520472e+00
6.400000000000000000e+02 4.641803504359819144e+00
6.600000000000000000e+02 4.049829296281751922e+00
6.800000000000000000e+02 4.286266155320184623e+00
7.000000000000000000e+02 4.069229281537858789e+00
7.200000000000000000e+02 3.495842288981181767e+00
7.400000000000000000e+02 4.401871462843542027e+00
7.600000000000000000e+02 4.613632177032767068e+00
7.800000000000000000e+02 4.189654384919446528e+00
8.000000000000000000e+02 3.844289661157661797e+00
8.200000000000000000e+02 4.195559411373669612e+00
8.400000000000000000e+02 4.818358674059115998e+00
8.600000000000000000e+02 4.561673920385327818e+00
8.800000000000000000e+02 4.406884848066216165e+00
9.000000000000000000e+02 4.416809321197538551e+00
9.200000000000000000e+02 4.363544416239255597e+00
9.400000000000000000e+02 3.695586478803191799e+00
9.600000000000000000e+02 4.018441794318490246e+00
9.800000000000000000e+02 4.190791859871709768e+00
1.000000000000000000e+03 4.871727446476931789e+00
1.020000000000000000e+03 4.839515171795955695e+00
1.040000000000000000e+03 4.817374889519348891e+00
1.060000000000000000e+03 4.570771531432219703e+00
1.080000000000000000e+03 4.837190498777172998e+00
1.100000000000000000e+03 4.764457604712399430e+00
1.120000000000000000e+03 4.522278895377248809e+00
1.140000000000000000e+03 4.448358986797705583e+00
1.160000000000000000e+03 4.305964544110782555e+00
1.180000000000000000e+03 4.207960346469171498e+00
1.200000000000000000e+03 4.237298691488031288e+00
1.220000000000000000e+03 4.311379804834541751e+00
1.240000000000000000e+03 4.329163972585230447e+00
1.260000000000000000e+03 4.335267801321596615e+00
1.280000000000000000e+03 4.380074217855511876e+00
1.300000000000000000e+03 4.807794346359395732e+00
1.320000000000000000e+03 4.782393387346899338e+00
1.340000000000000000e+03 4.430648192489647030e+00
1.360000000000000000e+03 4.552187531078686789e+00
1.380000000000000000e+03 4.337642499751095393e+00
1.400000000000000000e+03 4.178766040313766972e+00
1.420000000000000000e+03 3.989400024324727845e+00
1.440000000000000000e+03 4.096437799719122808e+00
1.460000000000000000e+03 3.944130719862562806e+00
1.480000000000000000e+03 3.715399476029314307e+00
1.500000000000000000e+03 4.011131401032081101e+00
1.520000000000000000e+03 3.752231013448872332e+00
1.540000000000000000e+03 4.139491401351207855e+00
1.560000000000000000e+03 4.165751782876728093e+00
1.580000000000000000e+03 3.962801148727646883e+00
1.600000000000000000e+03 4.107796640411946143e+00
1.620000000000000000e+03 4.023569659948906363e+00
1.640000000000000000e+03 3.804321238645324232e+00
1.660000000000000000e+03 3.723585573300676188e+00
1.680000000000000000e+03 3.791459295764703530e+00
1.700000000000000000e+03 4.174014425784069005e+00
1.720000000000000000e+03 3.998395824497908535e+00
1.740000000000000000e+03 3.676682566616515047e+00
1.760000000000000000e+03 3.918180251138510428e+00
1.780000000000000000e+03 4.346341511157635118e+00
1.800000000000000000e+03 4.027354277244633352e+00
1.820000000000000000e+03 3.698751959744666085e+00
1.840000000000000000e+03 3.886074584171411050e+00
1.860000000000000000e+03 4.231473727130942386e+00
1.880000000000000000e+03 4.238602893869700239e+00
1.900000000000000000e+03 3.693328557508028354e+00
1.920000000000000000e+03 4.178716162437511983e+00
1.940000000000000000e+03 3.876386547241378544e+00
1.960000000000000000e+03 4.149156571343842970e+00
1.980000000000000000e+03 4.297626572410871759e+00
2.000000000000000000e+03 4.527745363217327679e+00
2.020000000000000000e+03 4.213197779551652644e+00
2.040000000000000000e+03 4.100677570797474303e+00
2.060000000000000000e+03 3.976279413968686782e+00
2.080000000000000000e+03 3.483523161221950382e+00
2.100000000000000000e+03 3.815940941321414925e+00
2.120000000000000000e+03 4.287441656699312098e+00
2.140000000000000000e+03 4.616145679538216307e+00
2.160000000000000000e+03 4.450334612378146204e+00
2.180000000000000000e+03 4.191515538562806675e+00
2.200000000000000000e+03 4.574307002694142810e+00
2.220000000000000000e+03 4.763863548566453332e+00
2.240000000000000000e+03 3.984064265467598176e+00
2.260000000000000000e+03 4.338381811532413757e+00
2.280000000000000000e+03 4.583877358258909851e+00
2.300000000000000000e+03 4.073401881732937824e+00
2.320000000000000000e+03 3.894210062437230668e+00
2.340000000000000000e+03 4.056593072938642131e+00
2.360000000000000000e+03 4.265322809096725898e+00
2.380000000000000000e+03 4.106383684474463003e+00
2.400000000000000000e+03 3.982419988173458769e+00
2.420000000000000000e+03 4.142863305071400326e+00
2.440000000000000000e+03 3.977474392199573661e+00
2.460000000000000000e+03 4.230853567767767665e+00
2.480000000000000000e+03 3.861956017066437319e+00
2.500000000000000000e+03 4.439114975705336086e+00
2.520000000000000000e+03 4.353567203117874485e+00
2.540000000000000000e+03 4.202916531167526060e+00
2.560000000000000000e+03 3.771783337972582029e+00
2.580000000000000000e+03 4.050422613380936454e+00
2.600000000000000000e+03 4.380533236649218232e+00
2.620000000000000000e+03 4.149437705969929446e+00
2.640000000000000000e+03 3.831219946013629585e+00
2.660000000000000000e+03 4.539371688581366193e+00
2.680000000000000000e+03 4.586865822191133368e+00
2.700000000000000000e+03 4.096815681767480122e+00
2.720000000000000000e+03 3.827095092824072342e+00
2.740000000000000000e+03 4.120072088960492707e+00
2.760000000000000000e+03 4.311747890890490709e+00
2.780000000000000000e+03 4.197106297501141725e+00
2.800000000000000000e+03 4.199253853576370155e+00
2.820000000000000000e+03 4.275150608960715637e+00
2.840000000000000000e+03 4.296878964103420628e+00
2.860000000000000000e+03 4.248381141410566997e+00
2.880000000000000000e+03 4.283923299955358921e+00
2.900000000000000000e+03 4.560742601056636758e+00
2.920000000000000000e+03 4.680625900078581481e+00
2.940000000000000000e+03 4.326597002701721983e+00
2.960000000000000000e+03 4.169520629521832333e+00
2.980000000000000000e+03 4.675606111240140805e+00
3.000000000000000000e+03 4.489091814710514328e+00
3.020000000000000000e+03 4.205698636577919203e+00
3.040000000000000000e+03 4.723919377618690518e+00
3.060000000000000000e+03 4.711901442867835854e+00
3.080000000000000000e+03 5.035363895766312048e+00
3.100000000000000000e+03 5.087102393032989944e+00
3.120000000000000000e+03 4.700423608464665115e+00
3.140000000000000000e+03 5.211082714439053021e+00
3.160000000000000000e+03 5.675195347263460199e+00
3.180000000000000000e+03 5.406751749510545046e+00
3.200000000000000000e+03 5.276351467034910314e+00
3.220000000000000000e+03 5.663748832379019049e+00
3.240000000000000000e+03 5.577161941974553727e+00
3.260000000000000000e+03 5.703317892281378754e+00
3.280000000000000000e+03 5.601466561428201096e+00
3.300000000000000000e+03 5.720350209026607402e+00
3.320000000000000000e+03 5.628880938042899906e+00
3.340000000000000000e+03 5.135243378096919997e+00
3.360000000000000000e+03 5.258254632447686205e+00
3.380000000000000000e+03 5.254554776458861376e+00
3.400000000000000000e+03 5.062229045284062146e+00
3.420000000000000000e+03 5.453990211053784343e+00
3.440000000000000000e+03 5.064829230128638393e+00
3.460000000000000000e+03 4.872810775940630279e+00
3.480000000000000000e+03 4.844636437924496164e+00
3.500000000000000000e+03 4.882378809982892420e+00
3.520000000000000000e+03 4.969283194799029246e+00
3.540000000000000000e+03 4.293525038901113255e+00
3.560000000000000000e+03 4.318439281247872685e+00
3.580000000000000000e+03 4.961370647449090399e+00
3.600000000000000000e+03 4.912167229214641218e+00
3.620000000000000000e+03 4.017004519785650984e+00
3.640000000000000000e+03 4.401229125172585022e+00
3.660000000000000000e+03 4.427855747603014258e+00
3.680000000000000000e+03 4.063053962160385169e+00
3.700000000000000000e+03 4.259794720527404266e+00
3.720000000000000000e+03 4.093540362232890750e+00
3.740000000000000000e+03 4.115199548369113280e+00
3.760000000000000000e+03 4.400722124754929077e+00
3.780000000000000000e+03 4.425733564634434458e+00
3.800000000000000000e+03 4.083673413683951203e+00
3.820000000000000000e+03 4.019505751969640883e+00
3.840000000000000000e+03 4.025538604259241815e+00
3.860000000000000000e+03 4.646061330310261361e+00
3.880000000000000000e+03 4.244024132689641071e+00
3.900000000000000000e+03 4.154495945576551996e+00
3.920000000000000000e+03 4.195136344131835671e+00
3.940000000000000000e+03 4.103721839953652584e+00
3.960000000000000000e+03 3.885493911355804020e+00
3.980000000000000000e+03 4.057291918863725755e+00
4.000000000000000000e+03 4.459251974274283548e+00
4.020000000000000000e+03 4.138971860458918961e+00
4.040000000000000000e+03 4.080018504681071079e+00
4.060000000000000000e+03 4.545829089767587483e+00
4.080000000000000000e+03 4.478311997274305511e+00
4.100000000000000000e+03 4.120705941013089735e+00
4.120000000000000000e+03 4.760164424660326965e+00
4.140000000000000000e+03 5.103463531287586896e+00
4.160000000000000000e+03 4.662652450758529632e+00
4.180000000000000000e+03 4.311880229705285394e+00
4.200000000000000000e+03 4.793115598295576874e+00
4.220000000000000000e+03 5.005219534815428695e+00
4.240000000000000000e+03 4.942497390516755296e+00
4.260000000000000000e+03 4.802354861620273141e+00
4.280000000000000000e+03 4.606086624394264639e+00
4.300000000000000000e+03 4.515337765663428371e+00
4.320000000000000000e+03 4.763946614832562432e+00
4.340000000000000000e+03 5.190511056129301082e+00
4.360000000000000000e+03 5.307276191004387300e+00
4.380000000000000000e+03 5.358927927546226933e+00
4.400000000000000000e+03 5.501795943740243722e+00
4.420000000000000000e+03 5.433913921394029067e+00
4.440000000000000000e+03 4.936180802998764605e+00
4.460000000000000000e+03 4.912207143526271302e+00
4.480000000000000000e+03 4.606017596415469484e+00
4.500000000000000000e+03 4.829865170560989185e+00
4.520000000000000000e+03 5.174658515576091133e+00
4.540000000000000000e+03 4.847460833316786122e+00
4.560000000000000000e+03 4.562037704520049530e+00
4.580000000000000000e+03 4.781399400753142181e+00
4.600000000000000000e+03 4.489667245908152360e+00
4.620000000000000000e+03 4.218663843086147835e+00
4.640000000000000000e+03 3.931540380304494597e+00
4.660000000000000000e+03 4.694838995098357337e+00
4.680000000000000000e+03 4.677169255608565557e+00
4.700000000000000000e+03 4.519318647322099203e+00
