# Supplementary material for: Dynamics of the charge transfer to solvent process in aqueous iodide
Source: Nat Commun. 2024 Mar 21;15:2544. doi: 10.1038/s41467-024-46772-0 (PMC11258362; doi:10.1038/s41467-024-46772-0)
Supplement: Supplementary file 6 — Source Data [file 41467_2024_46772_MOESM6_ESM.zip › fig_data/fig2/fig2_g5.dat]

0.000000000000000000e+00 7.190043293587321527e-01
2.000000000000000000e+01 4.333043660705318878e+00
4.000000000000000000e+01 3.644448261069006101e+00
6.000000000000000000e+01 4.549047841452587448e+00
8.000000000000000000e+01 3.767640362811627952e+00
1.000000000000000000e+02 3.892545512203201774e+00
1.200000000000000000e+02 3.695794483244577933e+00
1.400000000000000000e+02 3.407288216270349501e+00
1.600000000000000000e+02 4.984801084785458691e+00
1.800000000000000000e+02 5.440490538743196325e+00
2.000000000000000000e+02 4.702361949121689477e+00
2.200000000000000000e+02 4.729393698420364167e+00
2.400000000000000000e+02 4.847404342243227582e+00
2.600000000000000000e+02 4.979648239508239982e+00
2.800000000000000000e+02 5.215081327279258439e+00
3.000000000000000000e+02 5.280694474096274682e+00
3.200000000000000000e+02 5.218802128297625131e+00
3.400000000000000000e+02 5.390026385028498623e+00
3.600000000000000000e+02 5.604326260897157574e+00
3.800000000000000000e+02 5.312522893248860179e+00
4.000000000000000000e+02 5.591046671061415729e+00
4.200000000000000000e+02 5.542197474384189526e+00
4.400000000000000000e+02 5.657464703280260743e+00
4.600000000000000000e+02 5.488764550932439867e+00
4.800000000000000000e+02 5.385566953709466809e+00
5.000000000000000000e+02 5.301559993382293889e+00
5.200000000000000000e+02 5.408418651757825657e+00
5.400000000000000000e+02 6.066634247616804920e+00
5.600000000000000000e+02 6.054816186559507152e+00
5.800000000000000000e+02 6.229697608722930546e+00
6.000000000000000000e+02 6.147741202516255221e+00
6.200000000000000000e+02 6.103895077479867481e+00
6.400000000000000000e+02 6.224299563858323836e+00
6.600000000000000000e+02 6.233279248651276028e+00
6.800000000000000000e+02 6.631751951369504461e+00
7.000000000000000000e+02 6.497268304750631884e+00
7.200000000000000000e+02 6.769956855617786040e+00
7.400000000000000000e+02 7.259030436381794793e+00
7.600000000000000000e+02 7.152926802560635622e+00
7.800000000000000000e+02 6.861653427817239859e+00
8.000000000000000000e+02 6.711439644194585163e+00
8.200000000000000000e+02 7.145476950227141799e+00
8.400000000000000000e+02 7.055086039234810258e+00
8.600000000000000000e+02 7.172836956364029071e+00
8.800000000000000000e+02 6.753135360138390553e+00
9.000000000000000000e+02 6.794689318724407734e+00
9.200000000000000000e+02 7.164763235552446652e+00
9.400000000000000000e+02 6.810061435120052131e+00
9.600000000000000000e+02 6.728896995847415852e+00
9.800000000000000000e+02 7.257153108592929058e+00
1.000000000000000000e+03 6.647414102656697743e+00
1.020000000000000000e+03 6.503624895179322074e+00
1.040000000000000000e+03 6.683967391077949571e+00
1.060000000000000000e+03 6.052932909988650856e+00
1.080000000000000000e+03 6.276426717735603233e+00
1.100000000000000000e+03 6.213140622301584592e+00
1.120000000000000000e+03 6.083806522744917622e+00
1.140000000000000000e+03 5.927887646751959672e+00
1.160000000000000000e+03 5.701133876397474154e+00
1.180000000000000000e+03 5.638174439584326514e+00
1.200000000000000000e+03 5.986135770456685101e+00
1.220000000000000000e+03 6.178556319082888493e+00
1.240000000000000000e+03 5.997620408059352926e+00
1.260000000000000000e+03 5.575448747648511727e+00
1.280000000000000000e+03 5.810321392938841534e+00
1.300000000000000000e+03 6.047643359765708659e+00
1.320000000000000000e+03 5.760373702749379099e+00
1.340000000000000000e+03 5.697565288983945209e+00
1.360000000000000000e+03 5.998763770691095232e+00
1.380000000000000000e+03 6.218202020436928379e+00
1.400000000000000000e+03 5.994903073385118297e+00
1.420000000000000000e+03 5.530492125640312118e+00
1.440000000000000000e+03 5.686109138575721644e+00
1.460000000000000000e+03 5.803376084137510382e+00
1.480000000000000000e+03 5.816923392077661958e+00
1.500000000000000000e+03 5.650370644151696986e+00
1.520000000000000000e+03 5.787577267839957074e+00
1.540000000000000000e+03 5.444350124879981045e+00
1.560000000000000000e+03 5.325599759302346747e+00
1.580000000000000000e+03 5.663194369686610941e+00
1.600000000000000000e+03 5.937980974808788837e+00
1.620000000000000000e+03 6.100953437751206465e+00
1.640000000000000000e+03 6.367441211628436903e+00
1.660000000000000000e+03 6.053604636547662565e+00
1.680000000000000000e+03 5.829745028101505966e+00
1.700000000000000000e+03 5.940740166454621551e+00
1.720000000000000000e+03 6.043796764508273966e+00
1.740000000000000000e+03 5.923348714384936819e+00
1.760000000000000000e+03 5.913261829006731141e+00
1.780000000000000000e+03 6.312799231968647895e+00
1.800000000000000000e+03 6.213843285478679590e+00
1.820000000000000000e+03 6.586611945728078510e+00
1.840000000000000000e+03 6.181218750129795936e+00
1.860000000000000000e+03 6.166796346773300463e+00
1.880000000000000000e+03 6.421217174749203949e+00
1.900000000000000000e+03 5.932292118068096975e+00
1.920000000000000000e+03 6.013418588016481436e+00
1.940000000000000000e+03 6.020448984236663748e+00
1.960000000000000000e+03 5.678294959880010317e+00
1.980000000000000000e+03 6.144843634795356557e+00
2.000000000000000000e+03 6.236057766117621526e+00
2.020000000000000000e+03 6.293574109079427714e+00
2.040000000000000000e+03 6.441645724982876686e+00
2.060000000000000000e+03 6.639149013777975838e+00
2.080000000000000000e+03 6.776193737764811154e+00
2.100000000000000000e+03 6.731049369601730170e+00
2.120000000000000000e+03 6.836149594016629472e+00
2.140000000000000000e+03 7.080038006330985567e+00
2.160000000000000000e+03 7.063040241535636810e+00
2.180000000000000000e+03 7.089397338923527414e+00
2.200000000000000000e+03 7.154704747996076364e+00
2.220000000000000000e+03 7.092591825652493576e+00
2.240000000000000000e+03 6.848922352027440930e+00
2.260000000000000000e+03 6.961798838566353176e+00
2.280000000000000000e+03 6.416766428522489463e+00
2.300000000000000000e+03 6.443069385195633103e+00
2.320000000000000000e+03 6.692500785451692913e+00
2.340000000000000000e+03 5.923539127807425864e+00
2.360000000000000000e+03 6.589704957621496995e+00
2.380000000000000000e+03 6.510173880803598934e+00
2.400000000000000000e+03 6.249096204212575500e+00
2.420000000000000000e+03 6.221913214395788927e+00
2.440000000000000000e+03 6.210330575245870399e+00
2.460000000000000000e+03 5.951150177587546608e+00
2.480000000000000000e+03 6.053216973974304693e+00
2.500000000000000000e+03 6.317254807317340237e+00
2.520000000000000000e+03 6.376794076228799568e+00
2.540000000000000000e+03 6.581886177324013154e+00
2.560000000000000000e+03 6.352353458188672697e+00
2.580000000000000000e+03 6.047648961415354130e+00
2.600000000000000000e+03 6.315551022128942371e+00
2.620000000000000000e+03 6.357855130013469136e+00
2.640000000000000000e+03 6.649301193935099441e+00
2.660000000000000000e+03 6.702659628203400111e+00
2.680000000000000000e+03 6.576464154753019820e+00
2.700000000000000000e+03 6.654269685258818789e+00
2.720000000000000000e+03 6.604965304714771612e+00
2.740000000000000000e+03 6.800334193852680009e+00
2.760000000000000000e+03 6.751817979232792588e+00
2.780000000000000000e+03 6.535462662324364125e+00
2.800000000000000000e+03 6.430755804770766915e+00
2.820000000000000000e+03 6.730434388392036560e+00
2.840000000000000000e+03 6.775849002761842321e+00
2.860000000000000000e+03 6.610193103799486991e+00
2.880000000000000000e+03 6.684667100479007473e+00
2.900000000000000000e+03 6.820927798130854924e+00
2.920000000000000000e+03 6.974249258043816901e+00
2.940000000000000000e+03 6.451089600949408087e+00
2.960000000000000000e+03 6.666667865807104576e+00
2.980000000000000000e+03 6.706441077640858062e+00
3.000000000000000000e+03 6.605943721797279622e+00
3.020000000000000000e+03 6.675820477903147143e+00
3.040000000000000000e+03 5.983164567186415539e+00
3.060000000000000000e+03 6.307595990021371612e+00
3.080000000000000000e+03 6.420366046536010174e+00
3.100000000000000000e+03 6.384769328328594007e+00
3.120000000000000000e+03 6.226154515253372601e+00
3.140000000000000000e+03 6.262048896502136586e+00
3.160000000000000000e+03 6.519143630586247795e+00
3.180000000000000000e+03 6.193618599802399594e+00
3.200000000000000000e+03 6.283956885134521109e+00
3.220000000000000000e+03 6.261459132548496953e+00
3.240000000000000000e+03 6.111320623931232987e+00
3.260000000000000000e+03 6.552492081333150864e+00
3.280000000000000000e+03 6.578259403931691729e+00
3.300000000000000000e+03 6.275478202070079448e+00
3.320000000000000000e+03 6.265758759179682613e+00
3.340000000000000000e+03 6.613507092375700225e+00
3.360000000000000000e+03 6.800598972141518317e+00
3.380000000000000000e+03 7.032326297053975495e+00
3.400000000000000000e+03 7.041852990636789933e+00
3.420000000000000000e+03 6.846864701688463839e+00
3.440000000000000000e+03 7.165018590233518836e+00
3.460000000000000000e+03 6.881966063087296526e+00
3.480000000000000000e+03 6.816086009340576624e+00
3.500000000000000000e+03 6.833050597976514595e+00
3.520000000000000000e+03 6.810418663254236726e+00
3.540000000000000000e+03 6.767403868570571746e+00
3.560000000000000000e+03 6.444908889955573095e+00
3.580000000000000000e+03 6.247959865799395551e+00
3.600000000000000000e+03 6.806562635635748038e+00
3.620000000000000000e+03 6.620021379831932506e+00
3.640000000000000000e+03 6.668517056132054144e+00
3.660000000000000000e+03 6.672845816258604401e+00
3.680000000000000000e+03 6.263638187355144993e+00
3.700000000000000000e+03 6.494982133690449189e+00
3.720000000000000000e+03 6.216667421701826513e+00
3.740000000000000000e+03 6.258807915963450874e+00
3.760000000000000000e+03 6.494079400542227098e+00
3.780000000000000000e+03 6.352307486378659718e+00
3.800000000000000000e+03 6.485879797677870151e+00
3.820000000000000000e+03 6.502717054619891357e+00
3.840000000000000000e+03 6.359219223014313194e+00
3.860000000000000000e+03 6.336959664323893904e+00
3.880000000000000000e+03 6.340477706406331571e+00
3.900000000000000000e+03 6.551454146910600684e+00
3.920000000000000000e+03 6.319678912667863635e+00
3.940000000000000000e+03 6.227525138476210032e+00
3.960000000000000000e+03 6.395884109579005994e+00
3.980000000000000000e+03 6.164623207250810033e+00
4.000000000000000000e+03 6.428894471688196610e+00
4.020000000000000000e+03 6.417967517597285898e+00
4.040000000000000000e+03 6.038069242116807622e+00
4.060000000000000000e+03 6.027861534229191243e+00
4.080000000000000000e+03 6.377585911285868825e+00
4.100000000000000000e+03 6.313575201913019797e+00
4.120000000000000000e+03 6.520817895278375076e+00
4.140000000000000000e+03 6.317261325788394721e+00
4.160000000000000000e+03 6.128149409434716866e+00
4.180000000000000000e+03 6.052233444101401183e+00
4.200000000000000000e+03 5.971747357373418552e+00
4.220000000000000000e+03 5.900582895603837308e+00
4.240000000000000000e+03 5.914527597618885579e+00
4.260000000000000000e+03 6.055477156494046831e+00
4.280000000000000000e+03 6.339303287921748797e+00
4.300000000000000000e+03 6.066408754224495326e+00
4.320000000000000000e+03 6.249637423988019691e+00
4.340000000000000000e+03 6.325355238755641096e+00
4.360000000000000000e+03 6.487382728975878976e+00
4.380000000000000000e+03 6.493834498687231616e+00
4.400000000000000000e+03 6.471132664775635313e+00
4.420000000000000000e+03 6.711107855211428053e+00
4.440000000000000000e+03 6.662823872680851522e+00
4.460000000000000000e+03 6.510204175923865577e+00
4.480000000000000000e+03 6.546594474677849718e+00
4.500000000000000000e+03 6.744180789103662477e+00
4.520000000000000000e+03 6.523674907789750677e+00
4.540000000000000000e+03 6.717256317482306116e+00
4.560000000000000000e+03 6.476595283540789616e+00
4.580000000000000000e+03 6.582609874913241121e+00
4.600000000000000000e+03 6.544702477079723302e+00
4.620000000000000000e+03 6.361987693458257986e+00
4.640000000000000000e+03 6.778531070420605431e+00
4.660000000000000000e+03 6.643738289037409928e+00
4.680000000000000000e+03 6.424871616639011407e+00
4.700000000000000000e+03 6.517143654023437094e+00
4.720000000000000000e+03 6.423448528048291806e+00
4.740000000000000000e+03 6.340843996193178178e+00
4.760000000000000000e+03 6.324397831786785495e+00
4.780000000000000000e+03 6.211558873405495618e+00
4.800000000000000000e+03 6.516244813874158659e+00
4.820000000000000000e+03 6.458613414593152413e+00
4.840000000000000000e+03 5.837983726657450134e+00
4.860000000000000000e+03 6.117435959689850655e+00
4.880000000000000000e+03 6.109490961523116326e+00
4.900000000000000000e+03 6.121854176155411942e+00
4.920000000000000000e+03 6.212362047325955317e+00
