# Supplementary material for: Dynamics of the charge transfer to solvent process in aqueous iodide
Source: Nat Commun. 2024 Mar 21;15:2544. doi: 10.1038/s41467-024-46772-0 (PMC11258362; doi:10.1038/s41467-024-46772-0)
Supplement: Supplementary file 6 — Source Data [file 41467_2024_46772_MOESM6_ESM.zip › fig_data/fig2/t0_dis_i_e.dat]

0 0.719004
1 1.231561
2 0.716198
3 0.485405
4 0.415403
5 1.492299
6 1.052806
7 1.838684
8 2.069062
9 2.729752
10 2.742544
11 2.049790
12 1.393584
13 0.868960
14 0.546031
15 0.795373
16 0.555873
17 0.908403
18 1.467489
19 1.516933
20 1.149171
21 1.165595
22 0.661018
23 1.430493
24 1.294373
25 1.018480
26 1.341512
27 1.394119
28 1.414225
29 1.083842
30 1.239257
31 0.951862
32 1.742213
33 0.222192
34 0.575060
35 0.980186
36 1.206693
37 0.249435
38 0.271887
39 1.703768
40 2.225697
41 1.563500
42 2.271973
43 2.096838
44 1.624980
45 1.387803
46 0.748128
47 1.157142
48 1.646495
49 1.201707
50 0.778112
51 0.634214
52 0.929505
53 0.485987
54 0.701251
55 0.293236
56 1.521029
57 1.385502
58 0.907411
59 1.115641
60 1.544061
61 1.210960
62 1.206586
63 0.697986
64 1.467567
65 1.733160
66 1.877280
67 1.061599
68 1.113494
69 1.243040
70 1.122936
71 0.969623
72 0.679724
73 1.339278
74 1.570699
75 0.810903
76 1.600991
77 0.636669
78 0.861008
79 0.883261
80 0.715614
81 0.666682
82 2.003442
83 1.558104
84 0.855841
85 0.472089
86 0.434194
87 1.507887
88 0.338589
89 1.498659
90 0.919892
91 0.548727
92 1.204199
93 0.842734
94 0.708854
95 0.845944
96 0.590964
97 0.964288
98 1.534537
99 1.257542
100 1.672300
101 1.301364
102 0.442562
103 1.367956
104 1.391778
105 1.650918
106 1.623049
107 0.669262
108 0.835016
109 0.913689
110 2.355826
111 0.904396
112 0.940233
113 1.366050
114 1.368977
115 1.214260
116 2.167845
117 1.478245
118 1.825682
119 1.682062
120 2.225192
121 1.193155
122 1.361082
123 0.748899
124 0.827495
125 2.218579
126 1.624071
127 0.942137
128 1.746130
129 1.280862
130 1.519150
131 0.861796
132 1.245876
133 1.364386
134 0.976716
135 1.724459
136 2.186163
137 1.025341
138 0.985038
139 1.231344
140 1.900483
141 1.182161
142 0.950103
143 0.868869
144 1.160377
145 1.800663
146 1.722185
147 0.857101
148 0.870061
149 1.741238
150 1.131204
151 2.124848
152 1.260853
153 0.675444
154 1.874643
155 1.671068
156 0.734342
157 0.232027
158 0.949831
159 1.198943
160 1.399761
161 0.963184
162 1.869485
163 1.269585
164 1.791911
165 0.792077
166 0.574923
167 1.984843
168 1.700498
169 1.410915
170 1.539208
171 2.217607
