# Supplementary material for: Dynamics of the charge transfer to solvent process in aqueous iodide
Source: Nat Commun. 2024 Mar 21;15:2544. doi: 10.1038/s41467-024-46772-0 (PMC11258362; doi:10.1038/s41467-024-46772-0)
Supplement: Supplementary file 6 — Source Data [file 41467_2024_46772_MOESM6_ESM.zip › fig_data/fig2/t_dis_lv_gyr]

0.000000000000000000e+00 0.000000000000000000e+00 3.348737999999999992e+00 6.625650000000000261e+00
2.000000000000000000e+01 6.842193345256458059e+00 3.298267000000000060e+00 6.445070000000000299e+00
4.000000000000000000e+01 6.781969274209871834e+00 3.324355999999999867e+00 6.443329999999999558e+00
6.000000000000000000e+01 5.718642530595807294e+00 3.339484999999999815e+00 7.109289999999999665e+00
8.000000000000000000e+01 9.666059358769789611e+00 3.439669999999999561e+00 7.282919999999999838e+00
1.000000000000000000e+02 8.816175919650289572e+00 3.445104999999999862e+00 6.246669999999999945e+00
1.200000000000000000e+02 6.622512504546813616e+00 3.312259000000000064e+00 6.018810000000000215e+00
1.400000000000000000e+02 5.798656443564381924e+00 3.237574000000000396e+00 6.569110000000000227e+00
1.600000000000000000e+02 5.052032134868922775e+00 3.405536999999999814e+00 7.113900000000000112e+00
1.800000000000000000e+02 8.854416403930009949e+00 3.342948999999999948e+00 6.092120000000000424e+00
2.000000000000000000e+02 7.318063455705396514e+00 3.296724000000000210e+00 6.321220000000000283e+00
2.200000000000000000e+02 6.803309428550621263e+00 3.339725999999999750e+00 6.787810000000000343e+00
2.400000000000000000e+02 7.701555307905908698e+00 3.379660000000000331e+00 3.987359999999999793e+00
2.600000000000000000e+02 8.138864103411394879e+00 2.846273000000000053e+00 3.241579999999999906e+00
2.800000000000000000e+02 7.987948741777144868e+00 2.665236999999999856e+00 5.137360000000000149e+00
3.000000000000000000e+02 8.295564760293222761e+00 3.078933000000000142e+00 2.233750000000000124e+00
3.200000000000000000e+02 8.513385545745023819e+00 1.774151999999999951e+00 2.470680000000000209e+00
3.400000000000000000e+02 8.094486303138911154e+00 2.231053000000000175e+00 2.239160000000000039e+00
3.600000000000000000e+02 8.104031698048677512e+00 1.519792999999999950e+00 2.944259999999999877e+00
3.800000000000000000e+02 8.677114492607406859e+00 2.603029999999999955e+00 2.743630000000000013e+00
4.000000000000000000e+02 8.295419395440504218e+00 2.149904999999999955e+00 2.621350000000000069e+00
4.200000000000000000e+02 8.044461131060185011e+00 2.012491999999999948e+00 2.677220000000000155e+00
4.400000000000000000e+02 8.555383154193552997e+00 2.154618000000000144e+00 2.988560000000000105e+00
4.600000000000000000e+02 8.219461053989908450e+00 2.292996000000000034e+00 2.729610000000000092e+00
4.800000000000000000e+02 8.165442573107966950e+00 2.195802999999999727e+00 2.221530000000000005e+00
5.000000000000000000e+02 8.239008497095413830e+00 1.570583999999999980e+00 2.614290000000000003e+00
5.200000000000000000e+02 8.580572240094372916e+00 2.182134000000000018e+00 2.243990000000000151e+00
5.400000000000000000e+02 8.237450793268088489e+00 1.736132999999999926e+00 2.476770000000000138e+00
5.600000000000000000e+02 7.703206214891665127e+00 2.439600999999999686e+00 2.548210000000000086e+00
5.800000000000000000e+02 7.892404771591226442e+00 1.869371000000000116e+00 2.326060000000000016e+00
6.000000000000000000e+02 7.673836106904035503e+00 1.453666999999999820e+00 2.387760000000000105e+00
6.200000000000000000e+02 7.381601158382217420e+00 1.581382999999999983e+00 2.486139999999999795e+00
6.400000000000000000e+02 7.289797157315125453e+00 1.499724000000000057e+00 2.379729999999999901e+00
6.600000000000000000e+02 8.066907191746231831e+00 1.271584000000000048e+00 2.480410000000000004e+00
6.800000000000000000e+02 8.026698188720022387e+00 1.826810999999999963e+00 2.451280000000000125e+00
7.000000000000000000e+02 8.097435503989943939e+00 1.569818999999999853e+00 2.997090000000000032e+00
7.200000000000000000e+02 8.314365323192298263e+00 2.338941999999999855e+00 2.685500000000000220e+00
7.400000000000000000e+02 9.049388714114433796e+00 1.866676999999999920e+00 2.481980000000000075e+00
7.600000000000000000e+02 8.598996313489763565e+00 1.836786999999999948e+00 2.860069999999999890e+00
7.800000000000000000e+02 8.493070787484690243e+00 2.276988999999999930e+00 2.501199999999999868e+00
8.000000000000000000e+02 9.260432517897587701e+00 1.685300999999999938e+00 2.521490000000000009e+00
8.200000000000000000e+02 8.917758870905187152e+00 1.765285999999999911e+00 2.444739999999999913e+00
8.400000000000000000e+02 8.423663892495824257e+00 1.234121999999999941e+00 2.609579999999999789e+00
8.600000000000000000e+02 9.387680480997829591e+00 1.782223000000000113e+00 2.515890000000000182e+00
8.800000000000000000e+02 9.482715316560085483e+00 1.637567999999999913e+00 2.291009999999999991e+00
9.000000000000000000e+02 9.330799737596182197e+00 1.186234000000000011e+00 2.381920000000000037e+00
9.200000000000000000e+02 9.134515803359857244e+00 1.566147999999999874e+00 2.966699999999999893e+00
9.400000000000000000e+02 9.493095048850193507e+00 2.429018000000000121e+00 2.498619999999999841e+00
9.600000000000000000e+02 9.245590042073564163e+00 1.523044999999999982e+00 2.203920000000000101e+00
9.800000000000000000e+02 9.781798840537826223e+00 1.566463999999999857e+00 2.261359999999999815e+00
1.000000000000000000e+03 9.231274725460199448e+00 1.494778999999999858e+00 2.432189999999999852e+00
1.020000000000000000e+03 9.547357988744812118e+00 1.654859000000000080e+00 2.428789999999999782e+00
1.040000000000000000e+03 9.279329418447833433e+00 1.232848999999999862e+00 2.501729999999999787e+00
1.060000000000000000e+03 9.373690563327834013e+00 1.763599999999999834e+00 2.616019999999999790e+00
1.080000000000000000e+03 9.454737780189669039e+00 1.867690999999999990e+00 2.526029999999999998e+00
1.100000000000000000e+03 9.175020419147767115e+00 1.798899999999999944e+00 2.397390000000000132e+00
1.120000000000000000e+03 9.359196424752468602e+00 1.418830999999999953e+00 2.465460000000000207e+00
1.140000000000000000e+03 1.003283856560732978e+01 1.668905000000000083e+00 2.681130000000000013e+00
1.160000000000000000e+03 9.753217569431962275e+00 1.809047999999999989e+00 2.266770000000000174e+00
1.180000000000000000e+03 9.385090747448057158e+00 7.958479999999998888e-01 2.383869999999999933e+00
1.200000000000000000e+03 9.615948245017129636e+00 1.291186999999999863e+00 2.435000000000000053e+00
1.220000000000000000e+03 1.002243331614352151e+01 1.379194999999999949e+00 2.770129999999999981e+00
1.240000000000000000e+03 1.003569759924435445e+01 2.263660999999999923e+00 2.501790000000000180e+00
1.260000000000000000e+03 9.419356960898323194e+00 1.728250999999999982e+00 2.441969999999999974e+00
1.280000000000000000e+03 1.010245247917112366e+01 1.817340999999999873e+00 2.398149999999999782e+00
1.300000000000000000e+03 1.018080823712181981e+01 1.439430999999999905e+00 2.221159999999999801e+00
1.320000000000000000e+03 9.588632875604011119e+00 9.502530000000000143e-01 2.840770000000000017e+00
1.340000000000000000e+03 9.769594890004448473e+00 2.264167000000000041e+00 2.947210000000000107e+00
1.360000000000000000e+03 1.022215975736594729e+01 2.144617999999999913e+00 2.400580000000000158e+00
1.380000000000000000e+03 9.584770615753376077e+00 1.298068999999999917e+00 2.454120000000000079e+00
1.400000000000000000e+03 9.982338717139324302e+00 1.770948999999999884e+00 2.229369999999999852e+00
1.420000000000000000e+03 1.010945149951384181e+01 1.357639999999999958e+00 2.299370000000000136e+00
1.440000000000000000e+03 9.913389632606728341e+00 1.611553000000000013e+00 2.423610000000000042e+00
1.460000000000000000e+03 9.974832483332333410e+00 1.631936000000000053e+00 2.229070000000000107e+00
1.480000000000000000e+03 9.815008300682700693e+00 1.075496000000000008e+00 2.255440000000000111e+00
1.500000000000000000e+03 9.937074461066350395e+00 1.319679999999999964e+00 2.083530000000000104e+00
1.520000000000000000e+03 1.005561545703437076e+01 4.006629999999999914e-01 2.141399999999999970e+00
1.540000000000000000e+03 1.000025184271810197e+01 1.164885999999999866e+00 2.332380000000000120e+00
1.560000000000000000e+03 9.732864017349823982e+00 1.454712000000000005e+00 2.559450000000000003e+00
1.580000000000000000e+03 9.650592758407560368e+00 1.805371999999999977e+00 2.392149999999999999e+00
1.600000000000000000e+03 1.008787509926964887e+01 1.694790000000000019e+00 2.241210000000000147e+00
1.620000000000000000e+03 9.861922362363531036e+00 1.198655000000000026e+00 2.402740000000000098e+00
1.640000000000000000e+03 9.815000823443028821e+00 1.533052000000000081e+00 2.520849999999999813e+00
1.660000000000000000e+03 9.654956492795365719e+00 1.323261999999999938e+00 2.553380000000000205e+00
1.680000000000000000e+03 9.574574830177505547e+00 1.456684000000000090e+00 2.498650000000000038e+00
1.700000000000000000e+03 1.006609569623088873e+01 1.612916999999999934e+00 2.787920000000000176e+00
1.720000000000000000e+03 9.803133580019293802e+00 2.015445999999999849e+00 2.546419999999999906e+00
1.740000000000000000e+03 9.019268224901708209e+00 1.658360999999999974e+00 2.451039999999999885e+00
1.760000000000000000e+03 9.218351610933355644e+00 1.501615999999999840e+00 2.383080000000000087e+00
1.780000000000000000e+03 9.369943992770021879e+00 1.303995999999999933e+00 2.440799999999999859e+00
1.800000000000000000e+03 9.509653920263319904e+00 1.770398999999999834e+00 2.292339999999999822e+00
1.820000000000000000e+03 9.280811120081979837e+00 1.329620999999999942e+00 2.310779999999999834e+00
1.840000000000000000e+03 9.268335233465602840e+00 1.482132999999999923e+00 2.248520000000000074e+00
1.860000000000000000e+03 9.690748708279475210e+00 1.120339999999999892e+00 2.376640000000000086e+00
1.880000000000000000e+03 9.313499745520534390e+00 1.425294999999999979e+00 2.441879999999999828e+00
1.900000000000000000e+03 9.066839338335098475e+00 1.549317999999999973e+00 2.426489999999999814e+00
1.920000000000000000e+03 9.611817253654971083e+00 1.669889999999999874e+00 2.425289999999999946e+00
1.940000000000000000e+03 9.280401733446034029e+00 1.594328999999999885e+00 2.417240000000000055e+00
1.960000000000000000e+03 9.301010083745465451e+00 1.323191000000000006e+00 2.331539999999999946e+00
1.980000000000000000e+03 9.005252575418364103e+00 1.299147000000000052e+00 2.454260000000000108e+00
2.000000000000000000e+03 8.907061836784562203e+00 1.525153999999999899e+00 2.891140000000000043e+00
2.020000000000000000e+03 8.850260399845138792e+00 2.338728999999999836e+00 2.446089999999999876e+00
2.040000000000000000e+03 8.476313704224361700e+00 1.448958999999999886e+00 2.529770000000000074e+00
2.060000000000000000e+03 8.335611782137569037e+00 1.984178999999999915e+00 2.700530000000000097e+00
2.080000000000000000e+03 8.456445931977805586e+00 1.979964999999999975e+00 2.696180000000000021e+00
2.100000000000000000e+03 8.250817635492360580e+00 1.721785999999999817e+00 2.459220000000000184e+00
2.120000000000000000e+03 8.093842715918242448e+00 1.539048999999999889e+00 2.107730000000000103e+00
2.140000000000000000e+03 8.535681746816306870e+00 6.212069999999999537e-01 2.305680000000000174e+00
2.160000000000000000e+03 8.619778508723697996e+00 1.044484999999999886e+00 2.474689999999999834e+00
2.180000000000000000e+03 8.270739399004577663e+00 1.410860999999999921e+00 2.627889999999999837e+00
2.200000000000000000e+03 8.478827529677891661e+00 1.941993999999999998e+00 2.430950000000000166e+00
2.220000000000000000e+03 8.350505569427209451e+00 1.618408000000000069e+00 2.392980000000000107e+00
2.240000000000000000e+03 8.588431742487991016e+00 1.595088000000000061e+00 2.702240000000000197e+00
2.260000000000000000e+03 8.642303266535815709e+00 1.918623999999999885e+00 2.441739999999999799e+00
2.280000000000000000e+03 8.372377364089670593e+00 1.541623999999999883e+00 2.326099999999999834e+00
2.300000000000000000e+03 8.361625407843101598e+00 1.289448999999999845e+00 2.471989999999999910e+00
2.320000000000000000e+03 8.650038849284392484e+00 1.382110999999999867e+00 2.212940000000000129e+00
2.340000000000000000e+03 8.642536991936575319e+00 6.142469999999999875e-01 2.459620000000000140e+00
2.360000000000000000e+03 8.863743079234280842e+00 1.561766999999999905e+00 2.350630000000000219e+00
2.380000000000000000e+03 8.830315334547847783e+00 9.083169999999999300e-01 2.510279999999999845e+00
2.400000000000000000e+03 8.347705498928636558e+00 1.805747999999999909e+00 2.472039999999999793e+00
2.420000000000000000e+03 8.388000336508614652e+00 1.541822999999999944e+00 2.310750000000000082e+00
2.440000000000000000e+03 9.010722232601287018e+00 9.212959999999998928e-01 2.593519999999999825e+00
2.460000000000000000e+03 9.258290280443715048e+00 1.753411999999999971e+00 2.498040000000000038e+00
2.480000000000000000e+03 9.190431249066415731e+00 1.663424999999999931e+00 2.414419999999999789e+00
2.500000000000000000e+03 9.272773863887449508e+00 1.436340999999999868e+00 2.212070000000000203e+00
2.520000000000000000e+03 9.306257017984677304e+00 8.409679999999999378e-01 2.279640000000000111e+00
2.540000000000000000e+03 9.103498268223223278e+00 6.983260000000000023e-01 2.445260000000000211e+00
2.560000000000000000e+03 9.346426904381107903e+00 1.478744999999999976e+00 2.391480000000000050e+00
2.580000000000000000e+03 9.740132212940190826e+00 1.323550999999999922e+00 2.318280000000000118e+00
2.600000000000000000e+03 9.702287172650679636e+00 1.311591999999999869e+00 2.194179999999999797e+00
2.620000000000000000e+03 9.655267104094722441e+00 8.447860000000000369e-01 2.481799999999999784e+00
2.640000000000000000e+03 9.507794707719817495e+00 1.804750999999999994e+00 2.605430000000000135e+00
2.660000000000000000e+03 9.765775224008983457e+00 1.749551999999999996e+00 2.862509999999999888e+00
2.680000000000000000e+03 9.897809608431455075e+00 2.228920000000000012e+00 2.653709999999999791e+00
2.700000000000000000e+03 9.801931056413607735e+00 1.808643000000000001e+00 2.521729999999999805e+00
2.720000000000000000e+03 9.992242428633455020e+00 1.212413999999999881e+00 2.584970000000000212e+00
2.740000000000000000e+03 9.854669689405458399e+00 1.619537000000000004e+00 2.478689999999999838e+00
2.760000000000000000e+03 9.864396447996560013e+00 1.450943000000000094e+00 2.528389999999999915e+00
2.780000000000000000e+03 9.616013222496402335e+00 1.454455999999999971e+00 2.682630000000000070e+00
2.800000000000000000e+03 9.464261789991013529e+00 1.537468999999999975e+00 2.759189999999999809e+00
2.820000000000000000e+03 9.642811427122271795e+00 1.822707999999999995e+00 2.836489999999999956e+00
2.840000000000000000e+03 9.948564915142744880e+00 1.974741999999999997e+00 2.738030000000000186e+00
2.860000000000000000e+03 9.448955607627722131e+00 1.780343999999999927e+00 2.438520000000000021e+00
2.880000000000000000e+03 9.199717672237431643e+00 1.559682999999999931e+00 2.553160000000000096e+00
2.900000000000000000e+03 9.008899389620296461e+00 2.039020999999999972e+00 2.496080000000000076e+00
2.920000000000000000e+03 8.660683531922742873e+00 1.387191999999999981e+00 2.814210000000000100e+00
2.940000000000000000e+03 8.553271190251567901e+00 2.219038000000000288e+00 2.558139999999999858e+00
2.960000000000000000e+03 8.583714544346623398e+00 1.550616999999999912e+00 2.206920000000000215e+00
2.980000000000000000e+03 8.897367103905061470e+00 1.199147999999999881e+00 2.583860000000000046e+00
3.000000000000000000e+03 8.970675763881992282e+00 1.434204000000000034e+00 2.355399999999999938e+00
3.020000000000000000e+03 9.253332136239368566e+00 1.108811999999999909e+00 2.374029999999999863e+00
3.040000000000000000e+03 9.211162563609487819e+00 1.913796000000000053e+00 2.272569999999999979e+00
3.060000000000000000e+03 8.636814956134715615e+00 6.115699999999999470e-01 2.463039999999999896e+00
3.080000000000000000e+03 8.618941335256231184e+00 1.611235999999999891e+00 2.240779999999999994e+00
3.100000000000000000e+03 8.842115951384336370e+00 1.038143000000000038e+00 2.143310000000000048e+00
3.120000000000000000e+03 8.959139759017720195e+00 3.806729999999999281e-01 2.298840000000000217e+00
3.140000000000000000e+03 8.194237778529638305e+00 1.041414999999999980e+00 2.344800000000000217e+00
3.160000000000000000e+03 8.373996319165192048e+00 1.123018999999999989e+00 2.464920000000000222e+00
3.180000000000000000e+03 8.969182169255121906e+00 1.657473999999999892e+00 2.646150000000000002e+00
3.200000000000000000e+03 9.127375878181425151e+00 1.658236000000000043e+00 2.803729999999999833e+00
3.220000000000000000e+03 8.847355057456644190e+00 1.988783999999999885e+00 2.691669999999999785e+00
3.240000000000000000e+03 8.414078365677935878e+00 2.073837000000000153e+00 2.853639999999999954e+00
3.260000000000000000e+03 8.846632036193966542e+00 2.079105999999999899e+00 2.880360000000000031e+00
3.280000000000000000e+03 8.697090932703565258e+00 2.106154000000000082e+00 2.851550000000000029e+00
3.300000000000000000e+03 8.702860106689479736e+00 1.941626999999999992e+00 2.542110000000000092e+00
3.320000000000000000e+03 8.668682552882494008e+00 1.276646999999999865e+00 2.479690000000000172e+00
3.340000000000000000e+03 9.018582552673191088e+00 1.528456000000000037e+00 2.874229999999999841e+00
3.360000000000000000e+03 8.792449803721831714e+00 2.356252999999999709e+00 2.981090000000000018e+00
3.380000000000000000e+03 8.988333546546812158e+00 2.053917999999999910e+00 2.476789999999999825e+00
3.400000000000000000e+03 9.105921989888233981e+00 1.485910000000000064e+00 2.380869999999999820e+00
3.420000000000000000e+03 9.020458136630905344e+00 1.751811999999999925e+00 2.848380000000000134e+00
3.440000000000000000e+03 9.051558855902696266e+00 2.044163000000000174e+00 2.801559999999999828e+00
3.460000000000000000e+03 9.681851273922434942e+00 2.040090999999999877e+00 2.523449999999999971e+00
3.480000000000000000e+03 9.392233869595493445e+00 2.044497999999999927e+00 2.369099999999999984e+00
3.500000000000000000e+03 9.662720731646466277e+00 1.766443999999999903e+00 2.540570000000000217e+00
3.520000000000000000e+03 1.008003532805637015e+01 1.868208000000000091e+00 2.443350000000000133e+00
3.540000000000000000e+03 1.016565531693816737e+01 1.750188999999999995e+00 2.398909999999999876e+00
3.560000000000000000e+03 1.010891450890258092e+01 1.934928999999999899e+00 2.508189999999999920e+00
3.580000000000000000e+03 9.919659581007309157e+00 1.855132000000000003e+00 2.535709999999999908e+00
3.600000000000000000e+03 9.661265392836931198e+00 1.919516999999999918e+00 2.689770000000000216e+00
3.620000000000000000e+03 1.000572862047860134e+01 1.891277000000000097e+00 2.434219999999999828e+00
3.640000000000000000e+03 1.032199323820709402e+01 1.301444000000000045e+00 2.639949999999999797e+00
3.660000000000000000e+03 1.012542082770353247e+01 1.975845000000000073e+00 2.709029999999999827e+00
3.680000000000000000e+03 1.000248713738416484e+01 1.915999000000000008e+00 2.644369999999999887e+00
3.700000000000000000e+03 9.928149078373207814e+00 1.811132999999999882e+00 2.756909999999999972e+00
3.720000000000000000e+03 9.596826920934041993e+00 1.916077000000000030e+00 2.646160000000000068e+00
3.740000000000000000e+03 1.003117045749111114e+01 1.800920000000000076e+00 2.470260000000000122e+00
3.760000000000000000e+03 9.890772239626826945e+00 1.647091000000000083e+00 2.559810000000000141e+00
3.780000000000000000e+03 9.697315982023065217e+00 2.146733999999999920e+00 2.744660000000000100e+00
3.800000000000000000e+03 9.511883889954756199e+00 2.142616999999999994e+00 2.763069999999999915e+00
3.820000000000000000e+03 9.514317050509529139e+00 2.073634000000000199e+00 2.499070000000000125e+00
3.840000000000000000e+03 9.581672178501504433e+00 1.703718999999999983e+00 2.266340000000000021e+00
3.860000000000000000e+03 9.868156312095329952e+00 1.002434999999999965e+00 2.246269999999999989e+00
3.880000000000000000e+03 1.017142127187904954e+01 1.089477999999999946e+00 2.411300000000000221e+00
3.900000000000000000e+03 1.001189794366569252e+01 1.174242999999999926e+00 2.435029999999999806e+00
3.920000000000000000e+03 9.170684382225118725e+00 1.212156000000000011e+00 2.358379999999999921e+00
3.940000000000000000e+03 1.006173499537413818e+01 1.309272999999999909e+00 2.398140000000000160e+00
3.960000000000000000e+03 1.004001770097795720e+01 1.304394000000000053e+00 2.633439999999999781e+00
3.980000000000000000e+03 9.305498312396968785e+00 2.061369000000000007e+00 2.211500000000000021e+00
4.000000000000000000e+03 9.702982187629146438e+00 8.226780000000000204e-01 2.422740000000000116e+00
4.020000000000000000e+03 9.903200424163390636e+00 1.694630000000000081e+00 2.518580000000000041e+00
4.040000000000000000e+03 9.935945402080633926e+00 1.737317999999999918e+00 2.491670000000000051e+00
4.060000000000000000e+03 9.834139609462377862e+00 1.804391999999999996e+00 2.353769999999999918e+00
4.080000000000000000e+03 1.007540169936779151e+01 1.206215999999999955e+00 2.349219999999999864e+00
4.100000000000000000e+03 9.806179322475935933e+00 1.259285999999999905e+00 2.287780000000000147e+00
4.120000000000000000e+03 9.919302307804743535e+00 6.149649999999999839e-01 2.362649999999999917e+00
4.140000000000000000e+03 9.847024451628303865e+00 1.411861999999999950e+00 2.356980000000000075e+00
4.160000000000000000e+03 9.721138529392565175e+00 1.422210999999999892e+00 2.360899999999999999e+00
4.180000000000000000e+03 9.741421668216844409e+00 1.335075999999999929e+00 2.435509999999999842e+00
4.200000000000000000e+03 9.697405829547051326e+00 1.437764000000000042e+00 2.477889999999999926e+00
4.220000000000000000e+03 9.823462250670539575e+00 1.357180000000000053e+00 2.411890000000000089e+00
4.240000000000000000e+03 9.330297362458949806e+00 1.444976999999999956e+00 2.638560000000000016e+00
4.260000000000000000e+03 9.519218896604018099e+00 2.001100000000000101e+00 2.485430000000000028e+00
4.280000000000000000e+03 9.516181735435685241e+00 1.415580999999999978e+00 2.389279999999999848e+00
4.300000000000000000e+03 9.609433899429561166e+00 1.076563999999999854e+00 2.412240000000000162e+00
4.320000000000000000e+03 9.855489420005454804e+00 1.414487000000000050e+00 2.261309999999999931e+00
4.340000000000000000e+03 9.869342925210936812e+00 1.069115000000000038e+00 2.470899999999999874e+00
4.360000000000000000e+03 9.836224695359154779e+00 1.859230999999999856e+00 2.415620000000000100e+00
4.380000000000000000e+03 9.739209035142854631e+00 1.541962999999999973e+00 2.578910000000000036e+00
4.400000000000000000e+03 9.350348020693695972e+00 2.384085999999999927e+00 2.720860000000000056e+00
4.420000000000000000e+03 9.570348403485475330e+00 1.945580000000000087e+00 2.485739999999999839e+00
4.440000000000000000e+03 1.008341725259288246e+01 1.670582000000000011e+00 2.302189999999999959e+00
4.460000000000000000e+03 1.000847621566781243e+01 1.382595999999999936e+00 2.339490000000000069e+00
4.480000000000000000e+03 9.732989750425899089e+00 1.460002999999999940e+00 2.443150000000000155e+00
4.500000000000000000e+03 9.287257283665558916e+00 1.219041999999999959e+00 2.604830000000000201e+00
4.520000000000000000e+03 9.680576300155243175e+00 1.695113000000000092e+00 2.733330000000000037e+00
4.540000000000000000e+03 9.470410913360845839e+00 1.845006999999999842e+00 2.584769999999999790e+00
4.560000000000000000e+03 9.638807811903761902e+00 1.674137999999999904e+00 2.562289999999999957e+00
4.580000000000000000e+03 9.737889835592808296e+00 1.512394000000000016e+00 2.470250000000000057e+00
4.600000000000000000e+03 9.373990198031469490e+00 1.522933000000000092e+00 2.461279999999999912e+00
4.620000000000000000e+03 9.067102621976188104e+00 1.586780000000000079e+00 2.599299999999999944e+00
4.640000000000000000e+03 9.455488492395890177e+00 2.102802000000000060e+00 2.590710000000000068e+00
4.660000000000000000e+03 9.721377588414942039e+00 1.801756999999999831e+00 2.783749999999999947e+00
4.680000000000000000e+03 9.525991125087045930e+00 2.285895000000000010e+00 2.616249999999999964e+00
4.700000000000000000e+03 9.129816051838364643e+00 1.712407999999999930e+00 2.395249999999999879e+00
4.720000000000000000e+03 9.398452918750724194e+00 1.137032999999999960e+00 2.383389999999999898e+00
4.740000000000000000e+03 9.640223082795287723e+00 1.589178999999999897e+00 2.188229999999999897e+00
4.760000000000000000e+03 9.927750347496198557e+00 1.039234999999999909e+00 2.312790000000000123e+00
4.780000000000000000e+03 9.473698508522288009e+00 1.497366999999999893e+00 2.542949999999999822e+00
4.800000000000000000e+03 9.290389668868014539e+00 1.576948999999999934e+00 2.579190000000000094e+00
4.820000000000000000e+03 9.683135004690313963e+00 1.464328000000000074e+00 2.445660000000000167e+00
4.840000000000000000e+03 9.660016386066962113e+00 1.524529000000000023e+00 2.347999999999999865e+00
4.860000000000000000e+03 9.905469215396101035e+00 1.103968000000000060e+00 2.326220000000000176e+00
4.880000000000000000e+03 9.779019995235996632e+00 1.051406999999999980e+00 2.416970000000000063e+00
4.900000000000000000e+03 9.507279224102775927e+00 1.254531999999999980e+00 2.735189999999999788e+00
4.920000000000000000e+03 9.505380031398383167e+00 1.951731000000000105e+00 2.418919999999999959e+00
4.940000000000000000e+03 9.615474099313191303e+00 9.617439999999999323e-01 2.402569999999999872e+00
4.960000000000000000e+03 9.805691968304167005e+00 1.470048000000000021e+00 2.473669999999999813e+00
4.980000000000000000e+03 1.009135120101270644e+01 1.504615000000000036e+00 2.466060000000000141e+00
5.000000000000000000e+03 1.011937151788679579e+01 1.233935000000000004e+00 2.460830000000000073e+00
5.020000000000000000e+03 9.784199560440820065e+00 1.177395999999999887e+00 2.613249999999999851e+00
5.040000000000000000e+03 9.991523161993262292e+00 1.864634999999999820e+00 2.823760000000000048e+00
5.060000000000000000e+03 9.967516003404890412e+00 1.874254000000000087e+00 2.552500000000000213e+00
5.080000000000000000e+03 9.822927899398681717e+00 1.547166999999999959e+00 2.531899999999999817e+00
5.100000000000000000e+03 1.043833752426365002e+01 1.773092000000000112e+00 2.518110000000000070e+00
5.120000000000000000e+03 1.040316952907593162e+01 1.309941999999999940e+00 2.480809999999999960e+00
5.140000000000000000e+03 1.037557366351255261e+01 1.635783999999999905e+00 2.474460000000000104e+00
5.160000000000000000e+03 1.014551277343210423e+01 1.693359999999999976e+00 2.330970000000000208e+00
5.180000000000000000e+03 1.030685380883719837e+01 1.284656000000000020e+00 2.294249999999999901e+00
5.200000000000000000e+03 1.053112313497483576e+01 1.163100999999999940e+00 2.327519999999999811e+00
5.220000000000000000e+03 1.052519673425874025e+01 1.295888999999999847e+00 2.456449999999999800e+00
5.240000000000000000e+03 1.009276164896236416e+01 1.494378999999999902e+00 2.443160000000000220e+00
5.260000000000000000e+03 9.785006575124286954e+00 1.542526000000000064e+00 2.360720000000000152e+00
5.280000000000000000e+03 9.896472479487121277e+00 1.255573999999999968e+00 2.285509999999999931e+00
5.300000000000000000e+03 1.030772447145211679e+01 1.161924999999999875e+00 2.388939999999999841e+00
5.320000000000000000e+03 1.050144962447535946e+01 1.349054999999999893e+00 2.534769999999999968e+00
5.340000000000000000e+03 1.074984100482810589e+01 1.644120999999999944e+00 2.562380000000000102e+00
5.360000000000000000e+03 1.042980280169717133e+01 1.767980999999999803e+00 2.357190000000000119e+00
5.380000000000000000e+03 1.049934881910925633e+01 1.136021999999999865e+00 2.524340000000000028e+00
5.400000000000000000e+03 1.085855063227697137e+01 1.836781999999999915e+00 2.481250000000000178e+00
5.420000000000000000e+03 1.082709548520575460e+01 1.462423999999999946e+00 2.407540000000000013e+00
5.440000000000000000e+03 1.091110221972178351e+01 1.544978999999999880e+00 2.292349999999999888e+00
5.460000000000000000e+03 1.038853121534356561e+01 1.173680999999999974e+00 2.208839999999999915e+00
5.480000000000000000e+03 1.034812708443011076e+01 9.896709999999999674e-01 2.221229999999999816e+00
5.500000000000000000e+03 1.100786021691513206e+01 1.163461999999999996e+00 2.319620000000000015e+00
5.520000000000000000e+03 1.069612966737731696e+01 1.054603999999999875e+00 2.264190000000000147e+00
5.540000000000000000e+03 1.114175490318285178e+01 1.286761999999999961e+00 2.300279999999999880e+00
5.560000000000000000e+03 1.035749220448903252e+01 1.326157999999999948e+00 2.446979999999999933e+00
5.580000000000000000e+03 1.036243643784254687e+01 1.826677999999999802e+00 2.281369999999999898e+00
5.600000000000000000e+03 1.067066026428851089e+01 8.616269999999999207e-01 2.268089999999999939e+00
5.620000000000000000e+03 1.060297977345445197e+01 8.035579999999999945e-01 2.394429999999999836e+00
5.640000000000000000e+03 1.070193170963401563e+01 1.266577999999999982e+00 2.531639999999999890e+00
5.660000000000000000e+03 1.008836517114918330e+01 1.353434999999999944e+00 2.561879999999999935e+00
5.680000000000000000e+03 9.924467605251603430e+00 1.504318999999999962e+00 2.346429999999999794e+00
5.700000000000000000e+03 1.086506436941785125e+01 1.308629000000000042e+00 2.396170000000000133e+00
5.720000000000000000e+03 1.053974481064723179e+01 6.856459999999999777e-01 2.569269999999999943e+00
5.740000000000000000e+03 1.025193781665987380e+01 1.242575999999999903e+00 2.734070000000000000e+00
5.760000000000000000e+03 1.009482494675121700e+01 1.683019999999999960e+00 2.624390000000000001e+00
5.780000000000000000e+03 1.003619452818489322e+01 1.469910000000000050e+00 2.649430000000000174e+00
5.800000000000000000e+03 1.074172248957375508e+01 1.787574999999999914e+00 2.544119999999999937e+00
5.820000000000000000e+03 1.081278845117531873e+01 1.623086999999999946e+00 2.427740000000000009e+00
5.840000000000000000e+03 1.079148217872515225e+01 1.237466999999999873e+00 2.422010000000000218e+00
5.860000000000000000e+03 1.041977825832425886e+01 1.237295000000000034e+00 2.679079999999999906e+00
5.880000000000000000e+03 1.040016519380179716e+01 1.867771999999999988e+00 2.327409999999999979e+00
5.900000000000000000e+03 1.084678948944204890e+01 1.013261999999999885e+00 2.345149999999999846e+00
5.920000000000000000e+03 1.098715311212412438e+01 1.037209999999999965e+00 2.493440000000000101e+00
5.940000000000000000e+03 1.051812502792542681e+01 1.731094999999999828e+00 2.509619999999999962e+00
5.960000000000000000e+03 1.055931075488059889e+01 1.739573999999999954e+00 2.280450000000000088e+00
5.980000000000000000e+03 1.071298351742485622e+01 7.862979999999999414e-01 2.512799999999999923e+00
6.000000000000000000e+03 1.122590906804278887e+01 1.248786999999999869e+00 2.332160000000000011e+00
6.020000000000000000e+03 1.127961029345209099e+01 9.442569999999999020e-01 2.412259999999999849e+00
6.040000000000000000e+03 1.135089094710115631e+01 1.155283999999999978e+00 2.393660000000000121e+00
6.060000000000000000e+03 1.065857665749913963e+01 1.434704999999999897e+00 2.228239999999999998e+00
6.080000000000000000e+03 1.143063985833451035e+01 9.422189999999999177e-01 2.336250000000000160e+00
6.100000000000000000e+03 1.124208883339788656e+01 1.301064999999999916e+00 2.498909999999999965e+00
6.120000000000000000e+03 1.075405736511675592e+01 1.048059999999999992e+00 2.339749999999999996e+00
6.140000000000000000e+03 1.076238606181446222e+01 1.157638999999999863e+00 2.369689999999999852e+00
6.160000000000000000e+03 1.076399275920450904e+01 1.362438000000000038e+00 2.377889999999999837e+00
6.180000000000000000e+03 1.073216810753989847e+01 1.227587999999999901e+00 2.398620000000000196e+00
6.200000000000000000e+03 1.080264153884843026e+01 1.314792999999999878e+00 2.491760000000000197e+00
6.220000000000000000e+03 1.020388949853793825e+01 1.401075000000000070e+00 2.272409999999999819e+00
6.240000000000000000e+03 1.051908654897827944e+01 7.451229999999999798e-01 2.323049999999999837e+00
6.260000000000000000e+03 1.073837855954279341e+01 8.046249999999999236e-01 2.380339999999999900e+00
6.280000000000000000e+03 1.055013533632053679e+01 1.047444999999999959e+00 2.324559999999999960e+00
6.300000000000000000e+03 1.053058478390333796e+01 9.296059999999999324e-01 2.388590000000000213e+00
6.320000000000000000e+03 9.971406593919937222e+00 1.174496999999999902e+00 2.348790000000000155e+00
6.340000000000000000e+03 9.881237109614085412e+00 1.261368999999999962e+00 2.355960000000000054e+00
6.360000000000000000e+03 9.947617260417716878e+00 1.019924999999999971e+00 2.254109999999999836e+00
6.380000000000000000e+03 9.896993657605621664e+00 2.456000000000013728e-03 2.368819999999999926e+00
6.400000000000000000e+03 1.004931407576737712e+01 1.223076999999999970e+00 2.313410000000000188e+00
6.420000000000000000e+03 9.751985279017237218e+00 1.055209999999999981e+00 2.331820000000000004e+00
6.440000000000000000e+03 9.577031450652603084e+00 8.149249999999998995e-01 2.351690000000000058e+00
6.460000000000000000e+03 9.505519434393109535e+00 1.199089999999999989e+00 2.350070000000000103e+00
6.480000000000000000e+03 9.575695722997453530e+00 7.685429999999999762e-01 2.378249999999999975e+00
6.500000000000000000e+03 1.000513803197041263e+01 1.301453999999999889e+00 2.530670000000000197e+00
6.520000000000000000e+03 9.996963229090392034e+00 1.593704000000000010e+00 2.282179999999999875e+00
6.540000000000000000e+03 8.939113944129037037e+00 6.676719999999999322e-01 2.499190000000000023e+00
6.560000000000000000e+03 9.270121315585358346e+00 1.454575999999999869e+00 2.326259999999999994e+00
6.580000000000000000e+03 9.869799796825432736e+00 9.398349999999999760e-01 2.331090000000000106e+00
6.600000000000000000e+03 9.542403342112244502e+00 1.284387999999999863e+00 2.440819999999999990e+00
6.620000000000000000e+03 8.924783480714554074e+00 1.162375999999999854e+00 2.726500000000000146e+00
6.640000000000000000e+03 9.310732762632794035e+00 1.996223000000000081e+00 2.536470000000000002e+00
6.660000000000000000e+03 9.827175680846039540e+00 1.400501999999999914e+00 2.521139999999999937e+00
6.680000000000000000e+03 9.890177945935421988e+00 1.904795000000000016e+00 2.771059999999999857e+00
6.700000000000000000e+03 9.578806727568357715e+00 2.077646999999999800e+00 2.154119999999999813e+00
6.720000000000000000e+03 9.566386495382284139e+00 6.362160000000000037e-01 2.321039999999999992e+00
6.740000000000000000e+03 1.003213212573059643e+01 1.240141999999999856e+00 2.638749999999999929e+00
6.760000000000000000e+03 9.819641642724601382e+00 1.747567000000000093e+00 2.436659999999999826e+00
6.780000000000000000e+03 9.796683771549306030e+00 1.337971999999999939e+00 2.324879999999999836e+00
6.800000000000000000e+03 1.041584696691688450e+01 1.212354999999999849e+00 2.411270000000000024e+00
0.000000000000000000e+00 0.000000000000000000e+00 2.929225999999999885e+00 4.875890000000000057e+00
2.000000000000000000e+01 4.027223402995083745e+00 2.199269000000000140e+00 2.791329999999999867e+00
4.000000000000000000e+01 3.993659165757408314e+00 1.764154999999999918e+00 2.699230000000000018e+00
6.000000000000000000e+01 3.743422390414324230e+00 1.787323999999999913e+00 2.857040000000000024e+00
8.000000000000000000e+01 4.096212954923320382e+00 1.828435999999999950e+00 2.432220000000000049e+00
1.000000000000000000e+02 3.760418410260256916e+00 1.676990999999999898e+00 2.531149999999999789e+00
1.200000000000000000e+02 3.852558093780594106e+00 1.979782999999999848e+00 2.826659999999999950e+00
1.400000000000000000e+02 3.954250743714744498e+00 2.057189999999999852e+00 2.493679999999999897e+00
1.600000000000000000e+02 4.174140957950979391e+00 1.631758999999999959e+00 2.405289999999999928e+00
1.800000000000000000e+02 3.839335771668476394e+00 1.726752999999999982e+00 2.865759999999999863e+00
2.000000000000000000e+02 3.759031167856193623e+00 2.252017999999999631e+00 2.474990000000000023e+00
2.200000000000000000e+02 3.985829520965237460e+00 1.387414999999999843e+00 2.881450000000000067e+00
2.400000000000000000e+02 4.763087845418197297e+00 2.440304000000000251e+00 2.493749999999999911e+00
2.600000000000000000e+02 4.890566254790066125e+00 1.401640999999999915e+00 2.350680000000000103e+00
2.800000000000000000e+02 4.879607193779892604e+00 1.169327999999999923e+00 3.029760000000000009e+00
3.000000000000000000e+02 4.274842287567922838e+00 2.406966999999999857e+00 2.750910000000000188e+00
3.200000000000000000e+02 4.595656850062320942e+00 1.969791999999999987e+00 2.653290000000000148e+00
3.400000000000000000e+02 4.633422159995480349e+00 1.835821999999999843e+00 2.551950000000000163e+00
3.600000000000000000e+02 4.478190885503943619e+00 1.647933000000000092e+00 2.452920000000000211e+00
3.800000000000000000e+02 4.744419678479697033e+00 1.075615999999999906e+00 2.598869999999999791e+00
4.000000000000000000e+02 4.819553970054924363e+00 1.246507000000000032e+00 2.857050000000000090e+00
4.200000000000000000e+02 4.215845821644730762e+00 1.775888999999999829e+00 2.997360000000000024e+00
4.400000000000000000e+02 3.954910912972849690e+00 2.216623999999999928e+00 2.494959999999999845e+00
4.600000000000000000e+02 4.125829531896864744e+00 1.573434999999999917e+00 2.862359999999999793e+00
4.800000000000000000e+02 4.228574782982333247e+00 2.232210000000000250e+00 2.759609999999999896e+00
5.000000000000000000e+02 3.939932204386082049e+00 1.683325999999999878e+00 2.692839999999999900e+00
5.200000000000000000e+02 3.635649862735518489e+00 2.097526999999999919e+00 2.635559999999999903e+00
5.400000000000000000e+02 4.096352889625222815e+00 1.911089999999999955e+00 2.550739999999999785e+00
5.600000000000000000e+02 3.723797977190941300e+00 1.711373000000000033e+00 2.788969999999999949e+00
5.800000000000000000e+02 4.675555363919622565e+00 1.861816999999999833e+00 2.951950000000000074e+00
6.000000000000000000e+02 5.273561375140057628e+00 1.825717999999999952e+00 3.052130000000000010e+00
6.200000000000000000e+02 4.751507913617901480e+00 2.088884000000000185e+00 2.711860000000000159e+00
6.400000000000000000e+02 4.657121467269763393e+00 1.704045999999999950e+00 2.603079999999999838e+00
6.600000000000000000e+02 5.726014421830250889e+00 1.327434999999999921e+00 2.392090000000000050e+00
6.800000000000000000e+02 5.403911622247554725e+00 6.589819999999999567e-01 2.543750000000000178e+00
7.000000000000000000e+02 5.168628953273032067e+00 1.626527999999999974e+00 2.669140000000000068e+00
7.200000000000000000e+02 5.354523257950575932e+00 1.786561999999999983e+00 2.554019999999999957e+00
7.400000000000000000e+02 5.210947925217355170e+00 1.565353999999999912e+00 2.508729999999999905e+00
7.600000000000000000e+02 4.693356123140610237e+00 1.400490999999999930e+00 2.535969999999999835e+00
7.800000000000000000e+02 4.796374160887532767e+00 9.964119999999999644e-01 2.399900000000000144e+00
8.000000000000000000e+02 5.013848449520112993e+00 1.271476000000000051e+00 2.546559999999999935e+00
8.200000000000000000e+02 4.951330712242902443e+00 1.190293000000000045e+00 2.419150000000000134e+00
8.400000000000000000e+02 5.138236465992364721e+00 1.197818999999999967e+00 2.304009999999999891e+00
8.600000000000000000e+02 4.610747557228582316e+00 9.476160000000000139e-01 2.812260000000000204e+00
8.800000000000000000e+02 4.170795075149454689e+00 1.935553999999999997e+00 2.457510000000000083e+00
9.000000000000000000e+02 4.811624995828351459e+00 1.374752999999999892e+00 2.341320000000000068e+00
9.200000000000000000e+02 5.254286362766158014e+00 1.353034000000000070e+00 2.543960000000000221e+00
9.400000000000000000e+02 4.951391164206144779e+00 1.608940999999999955e+00 2.541539999999999910e+00
9.600000000000000000e+02 4.993316524097285658e+00 1.538733999999999824e+00 2.550370000000000026e+00
9.800000000000000000e+02 4.595134471529482845e+00 1.887131999999999810e+00 2.427989999999999871e+00
1.000000000000000000e+03 4.633814894267707984e+00 1.291207999999999911e+00 2.566980000000000040e+00
1.020000000000000000e+03 4.541940185094937021e+00 1.716711999999999794e+00 2.401749999999999829e+00
1.040000000000000000e+03 4.792681583767770093e+00 1.054030999999999940e+00 2.409870000000000179e+00
1.060000000000000000e+03 5.496532189766942800e+00 1.121316999999999897e+00 2.516859999999999875e+00
1.080000000000000000e+03 5.676426275646485387e+00 1.131288999999999989e+00 2.574809999999999821e+00
1.100000000000000000e+03 5.869763724514782233e+00 1.582742000000000093e+00 2.480280000000000040e+00
1.120000000000000000e+03 5.628155794474743345e+00 1.464427999999999841e+00 2.331490000000000062e+00
1.140000000000000000e+03 6.140622522661339566e+00 7.779449999999998866e-01 2.370410000000000128e+00
1.160000000000000000e+03 6.023417849644281397e+00 1.178147000000000055e+00 2.331269999999999953e+00
1.180000000000000000e+03 5.627111811065117486e+00 9.519949999999999246e-01 2.189830000000000165e+00
1.200000000000000000e+03 5.570683667690779828e+00 9.484469999999999290e-01 2.580249999999999932e+00
1.220000000000000000e+03 5.926336000208151766e+00 1.608773999999999926e+00 2.632919999999999927e+00
1.240000000000000000e+03 5.947194537522258351e+00 1.918350000000000000e+00 2.470200000000000173e+00
1.260000000000000000e+03 5.814345379183398776e+00 1.787179000000000073e+00 2.351989999999999803e+00
1.280000000000000000e+03 6.146167113548231420e+00 1.251520999999999884e+00 2.423189999999999955e+00
1.300000000000000000e+03 6.384134356502451091e+00 1.042542999999999997e+00 2.270700000000000163e+00
1.320000000000000000e+03 5.945494601136571688e+00 8.651899999999999036e-01 2.209319999999999951e+00
1.340000000000000000e+03 5.673124494476558866e+00 1.091566999999999954e+00 2.376020000000000021e+00
1.360000000000000000e+03 5.803228307956968202e+00 1.461065999999999976e+00 2.382439999999999891e+00
1.380000000000000000e+03 6.387335551039045711e+00 1.015990999999999866e+00 2.454349999999999810e+00
1.400000000000000000e+03 6.232997021931966586e+00 1.400136000000000047e+00 2.292580000000000062e+00
1.420000000000000000e+03 5.971895174140705365e+00 1.128498000000000001e+00 2.391929999999999890e+00
1.440000000000000000e+03 6.133902136025595198e+00 1.271156999999999870e+00 2.345149999999999846e+00
1.460000000000000000e+03 5.879105980015999044e+00 1.304916999999999883e+00 2.383999999999999897e+00
1.480000000000000000e+03 5.584267209240181273e+00 1.355194999999999927e+00 2.406769999999999854e+00
1.500000000000000000e+03 5.523310186894397233e+00 1.202656999999999865e+00 2.251339999999999897e+00
1.520000000000000000e+03 5.196508105766605823e+00 1.326284000000000018e+00 2.393990000000000062e+00
1.540000000000000000e+03 4.967516515412414790e+00 1.051063999999999998e+00 2.624969999999999803e+00
1.560000000000000000e+03 5.374146187823765075e+00 1.888047999999999949e+00 2.514050000000000118e+00
1.580000000000000000e+03 5.617644779744366268e+00 1.395713999999999899e+00 2.447519999999999918e+00
1.600000000000000000e+03 5.625459557513149633e+00 1.472779000000000060e+00 2.254669999999999952e+00
1.620000000000000000e+03 5.765533161956643227e+00 9.134199999999998987e-01 2.244499999999999940e+00
1.640000000000000000e+03 6.018040972587490600e+00 7.615989999999999149e-01 2.197929999999999939e+00
1.660000000000000000e+03 6.143265112797947403e+00 4.210609999999999076e-01 2.358150000000000190e+00
1.680000000000000000e+03 6.822659238444386709e+00 1.116107999999999878e+00 2.431729999999999947e+00
1.700000000000000000e+03 7.005240350011630923e+00 1.687816999999999901e+00 2.298090000000000188e+00
1.720000000000000000e+03 7.235058663625558495e+00 1.127626999999999935e+00 2.189849999999999852e+00
1.740000000000000000e+03 7.920673188142636434e+00 8.689449999999999674e-01 2.244549999999999823e+00
1.760000000000000000e+03 7.534245340978960037e+00 1.252572000000000019e+00 2.360479999999999912e+00
1.780000000000000000e+03 7.178085402170274243e+00 9.077839999999999243e-01 2.289950000000000152e+00
1.800000000000000000e+03 7.248669976828924888e+00 5.271059999999999635e-01 2.296930000000000138e+00
1.820000000000000000e+03 7.399569756848333846e+00 7.171179999999999222e-01 2.320539999999999825e+00
1.840000000000000000e+03 7.931361163732796982e+00 1.382222999999999979e+00 2.468179999999999819e+00
1.860000000000000000e+03 7.980406023061751064e+00 1.600781999999999927e+00 2.432760000000000034e+00
1.880000000000000000e+03 7.879664741273794348e+00 1.445830999999999866e+00 2.430680000000000174e+00
1.900000000000000000e+03 7.663858983512893630e+00 1.486010999999999971e+00 2.387500000000000178e+00
1.920000000000000000e+03 8.067627543089106013e+00 1.299638999999999989e+00 2.336640000000000050e+00
1.940000000000000000e+03 7.849463865184576505e+00 1.089725000000000055e+00 2.398350000000000204e+00
1.960000000000000000e+03 8.057323300095813323e+00 1.472374999999999989e+00 2.234350000000000058e+00
1.980000000000000000e+03 8.109453003694998330e+00 1.012558999999999987e+00 2.299430000000000085e+00
2.000000000000000000e+03 7.852972325926062425e+00 1.259654999999999969e+00 2.202570000000000139e+00
2.020000000000000000e+03 7.772268071165797210e+00 9.673069999999999169e-01 2.442839999999999900e+00
2.040000000000000000e+03 7.993325581072512342e+00 1.550486999999999949e+00 2.160169999999999924e+00
2.060000000000000000e+03 7.743875912137956341e+00 5.292709999999999360e-01 2.565040000000000209e+00
2.080000000000000000e+03 8.092551708244311470e+00 1.777013999999999871e+00 2.220070000000000210e+00
2.100000000000000000e+03 7.973899182155389731e+00 9.730259999999999465e-01 2.330309999999999881e+00
2.120000000000000000e+03 8.025634041093271165e+00 1.670417000000000041e+00 2.208219999999999850e+00
2.140000000000000000e+03 7.577768568568364671e+00 9.727409999999999668e-01 2.405940000000000190e+00
2.160000000000000000e+03 7.398047235420828649e+00 1.124817999999999873e+00 2.440640000000000143e+00
2.180000000000000000e+03 7.817937225567789028e+00 1.590700000000000003e+00 2.276149999999999896e+00
2.200000000000000000e+03 7.463400539129751543e+00 1.116077999999999903e+00 2.279689999999999994e+00
2.220000000000000000e+03 7.718901402560556235e+00 1.094864000000000059e+00 2.374330000000000052e+00
2.240000000000000000e+03 7.498399305645187418e+00 1.559511000000000092e+00 2.390140000000000153e+00
2.260000000000000000e+03 7.633123196942681155e+00 1.205984999999999863e+00 2.240819999999999812e+00
2.280000000000000000e+03 7.663731460210848390e+00 7.448679999999999746e-01 2.142259999999999831e+00
2.300000000000000000e+03 8.007786919572744466e+00 5.155440000000000023e-01 2.210259999999999891e+00
2.320000000000000000e+03 7.145150147874318236e+00 1.136933999999999889e+00 2.284440000000000026e+00
2.340000000000000000e+03 7.098618531555470845e+00 1.115871000000000057e+00 2.405800000000000161e+00
2.360000000000000000e+03 6.748747007965598677e+00 1.440922000000000036e+00 2.258309999999999818e+00
2.380000000000000000e+03 7.176845699724755612e+00 1.169051000000000062e+00 2.127569999999999961e+00
2.400000000000000000e+03 6.681262950120110844e+00 6.066739999999999355e-01 2.417260000000000186e+00
2.420000000000000000e+03 6.438201218747418686e+00 1.476585000000000036e+00 2.342890000000000139e+00
2.440000000000000000e+03 6.676127386263604357e+00 1.311602999999999852e+00 2.289400000000000102e+00
2.460000000000000000e+03 7.173005060550991629e+00 1.066680999999999990e+00 2.476830000000000087e+00
2.480000000000000000e+03 7.425856406180182390e+00 1.679796999999999985e+00 2.258690000000000087e+00
2.500000000000000000e+03 6.571897791887839624e+00 9.909899999999999265e-01 2.233490000000000197e+00
2.520000000000000000e+03 6.377623471058869065e+00 1.008008000000000015e+00 2.498460000000000125e+00
2.540000000000000000e+03 6.865403822098410380e+00 1.401041999999999899e+00 2.350810000000000066e+00
2.560000000000000000e+03 6.537940786066286591e+00 1.119887999999999995e+00 2.398750000000000160e+00
2.580000000000000000e+03 6.650670993261468489e+00 1.606079000000000034e+00 2.273559999999999803e+00
2.600000000000000000e+03 6.500494024297327478e+00 1.255441000000000029e+00 2.610370000000000079e+00
2.620000000000000000e+03 6.632191686159016442e+00 1.748162999999999911e+00 2.284139999999999837e+00
2.640000000000000000e+03 6.596158016154211268e+00 1.399314999999999864e+00 2.254519999999999857e+00
2.660000000000000000e+03 6.579434642206382300e+00 1.043477999999999906e+00 2.237560000000000215e+00
2.680000000000000000e+03 6.730407461288213433e+00 6.724390000000000089e-01 2.299780000000000157e+00
2.700000000000000000e+03 6.640510764570998425e+00 1.378784000000000010e+00 2.384910000000000085e+00
2.720000000000000000e+03 6.316932311591480165e+00 1.439376999999999907e+00 2.284860000000000113e+00
2.740000000000000000e+03 7.456027384127727586e+00 1.386122999999999994e+00 2.163219999999999921e+00
2.760000000000000000e+03 6.955558272796428909e+00 7.957879999999999399e-01 2.232650000000000023e+00
2.780000000000000000e+03 6.315746764247992751e+00 1.475407999999999831e+00 2.450499999999999901e+00
2.800000000000000000e+03 5.941717962064018366e+00 1.347191000000000027e+00 2.522559999999999913e+00
2.820000000000000000e+03 6.422689325787325210e+00 1.592365999999999948e+00 2.398620000000000196e+00
2.840000000000000000e+03 6.565509484113411176e+00 1.368371000000000004e+00 2.206980000000000164e+00
2.860000000000000000e+03 6.733927447916761899e+00 9.531419999999999337e-01 2.042390000000000150e+00
2.880000000000000000e+03 6.684431335093225179e+00 1.881089999999998597e-01 2.237130000000000063e+00
2.900000000000000000e+03 6.518895041513269817e+00 9.360679999999999001e-01 2.373569999999999958e+00
2.920000000000000000e+03 6.375273443044866539e+00 1.525409999999999933e+00 2.459309999999999885e+00
2.940000000000000000e+03 6.402975611685761237e+00 1.370163000000000020e+00 2.304800000000000182e+00
2.960000000000000000e+03 6.225872962293699686e+00 8.187320000000000153e-01 2.244549999999999823e+00
2.980000000000000000e+03 6.020629942604554863e+00 8.431219999999999271e-01 2.487389999999999990e+00
3.000000000000000000e+03 5.683915639620231275e+00 1.379322999999999855e+00 2.535299999999999887e+00
3.020000000000000000e+03 5.949010920696974125e+00 1.773120999999999947e+00 2.161059999999999981e+00
3.040000000000000000e+03 6.102273979327715203e+00 5.367219999999999214e-01 2.360809999999999853e+00
3.060000000000000000e+03 5.522790167358709645e+00 1.542203999999999908e+00 2.226350000000000051e+00
3.080000000000000000e+03 5.301742471438243953e+00 7.848919999999999231e-01 2.383939999999999948e+00
3.100000000000000000e+03 5.395908138268746157e+00 1.536326999999999998e+00 2.291389999999999816e+00
3.120000000000000000e+03 5.542148973821688251e+00 9.389019999999999033e-01 2.322729999999999961e+00
3.140000000000000000e+03 5.600051394415015871e+00 1.727275000000000116e+00 2.330880000000000063e+00
3.160000000000000000e+03 6.170319364586845268e+00 9.033940000000000303e-01 2.293969999999999843e+00
3.180000000000000000e+03 5.430045917472448913e+00 1.144806999999999908e+00 2.384180000000000188e+00
3.200000000000000000e+03 5.485804017074412897e+00 1.298700999999999883e+00 2.235720000000000152e+00
3.220000000000000000e+03 5.944982242746299050e+00 1.027563999999999922e+00 2.203349999999999920e+00
3.240000000000000000e+03 6.522978358472220961e+00 6.397569999999999091e-01 2.217919999999999892e+00
3.260000000000000000e+03 5.583434791414838116e+00 8.313409999999998856e-01 2.414379999999999971e+00
3.280000000000000000e+03 5.306507589441473272e+00 1.515433000000000030e+00 2.255749999999999922e+00
3.300000000000000000e+03 5.705519630985329549e+00 1.122134999999999883e+00 2.195749999999999869e+00
3.320000000000000000e+03 5.799814414850943400e+00 6.570129999999999582e-01 2.304050000000000153e+00
3.340000000000000000e+03 6.179820298303437376e+00 1.343188999999999966e+00 2.391669999999999963e+00
3.360000000000000000e+03 6.256516098110523671e+00 1.219238999999999962e+00 2.279580000000000162e+00
3.380000000000000000e+03 5.888517644578332266e+00 1.191413999999999973e+00 2.357979999999999965e+00
3.400000000000000000e+03 6.017552763844743247e+00 1.353950999999999905e+00 2.360799999999999788e+00
3.420000000000000000e+03 6.277149382658557819e+00 1.408716000000000079e+00 2.419970000000000176e+00
3.440000000000000000e+03 6.177743667514157266e+00 1.698655000000000026e+00 2.515919999999999934e+00
3.460000000000000000e+03 6.014669830457153310e+00 1.503255999999999926e+00 2.479849999999999888e+00
3.480000000000000000e+03 5.405025764504042485e+00 1.537827999999999973e+00 2.266610000000000014e+00
3.500000000000000000e+03 5.562735966213923966e+00 8.426409999999999734e-01 2.207730000000000192e+00
3.520000000000000000e+03 5.431837051396399829e+00 7.818499999999999339e-01 2.469300000000000050e+00
3.540000000000000000e+03 5.875110929759062905e+00 1.646936999999999873e+00 2.678720000000000212e+00
3.560000000000000000e+03 5.279455585632313763e+00 1.870001999999999942e+00 2.576459999999999972e+00
3.580000000000000000e+03 5.175729427568227514e+00 2.085774999999999935e+00 2.691279999999999895e+00
3.600000000000000000e+03 5.194406398187456197e+00 1.517475999999999825e+00 2.453800000000000203e+00
3.620000000000000000e+03 5.557339603001525852e+00 1.554090999999999889e+00 2.179180000000000117e+00
3.640000000000000000e+03 5.521794294509847489e+00 9.752829999999999000e-01 2.287310000000000176e+00
3.660000000000000000e+03 4.542467913704640203e+00 1.708848999999999840e+00 2.493279999999999941e+00
3.680000000000000000e+03 4.832440626366338421e+00 1.593253000000000030e+00 2.458549999999999791e+00
3.700000000000000000e+03 5.282436609503653457e+00 1.696472999999999898e+00 2.455600000000000005e+00
3.720000000000000000e+03 5.613156635216388857e+00 1.754106999999999861e+00 2.238199999999999967e+00
3.740000000000000000e+03 5.194158521820787300e+00 1.051361999999999908e+00 2.578050000000000175e+00
3.760000000000000000e+03 4.878215433633295461e+00 1.839770999999999823e+00 2.415540000000000020e+00
3.780000000000000000e+03 4.863305451615930863e+00 1.598343999999999987e+00 2.396939999999999849e+00
3.800000000000000000e+03 4.353255342131935102e+00 1.409470999999999918e+00 2.265960000000000196e+00
3.820000000000000000e+03 4.266784274238249353e+00 7.198809999999999931e-01 2.228829999999999867e+00
3.840000000000000000e+03 4.242608296173575155e+00 8.086679999999999424e-01 2.276170000000000027e+00
3.860000000000000000e+03 4.450955789847000688e+00 8.020249999999999879e-01 2.192800000000000082e+00
3.880000000000000000e+03 4.523798712097749863e+00 9.812710000000000043e-01 2.214020000000000099e+00
3.900000000000000000e+03 4.600585286489334180e+00 1.025538999999999978e+00 2.229400000000000048e+00
3.920000000000000000e+03 4.430020092650964969e+00 4.876789999999999736e-01 2.317839999999999900e+00
3.940000000000000000e+03 4.040033519473109180e+00 1.411211999999999911e+00 2.632680000000000131e+00
3.960000000000000000e+03 4.342062473084163265e+00 1.835825999999999958e+00 2.359210000000000029e+00
3.980000000000000000e+03 4.702909529323038740e+00 1.358967999999999954e+00 2.268899999999999917e+00
4.000000000000000000e+03 5.184485139619198435e+00 8.593999999999999417e-01 2.613710000000000200e+00
4.020000000000000000e+03 4.774566131323075169e+00 1.887144999999999850e+00 2.365850000000000009e+00
4.040000000000000000e+03 4.527516612475207758e+00 1.677500999999999909e+00 2.420790000000000219e+00
4.060000000000000000e+03 4.727452895538089450e+00 1.751433000000000018e+00 2.249540000000000095e+00
4.080000000000000000e+03 4.935898594954083229e+00 7.582409999999999428e-01 2.202840000000000131e+00
4.100000000000000000e+03 4.983591574248983136e+00 8.952579999999998872e-01 2.453539999999999832e+00
4.120000000000000000e+03 4.599006022104556557e+00 1.544937999999999922e+00 2.429539999999999811e+00
4.140000000000000000e+03 4.695721932310249258e+00 1.717521000000000075e+00 2.297930000000000028e+00
4.160000000000000000e+03 5.111718715773250210e+00 9.105870000000000353e-01 2.406600000000000072e+00
4.180000000000000000e+03 5.085903490813169725e+00 1.676341999999999999e+00 2.399820000000000064e+00
4.200000000000000000e+03 4.501343354175680211e+00 1.297844999999999915e+00 2.306810000000000027e+00
4.220000000000000000e+03 5.163684309351293855e+00 1.035927000000000042e+00 2.232409999999999783e+00
4.240000000000000000e+03 5.443028266110307101e+00 1.259595000000000020e+00 2.301239999999999952e+00
4.260000000000000000e+03 5.261030031508348692e+00 1.068832000000000004e+00 2.240670000000000162e+00
4.280000000000000000e+03 4.896136137409668798e+00 1.260681999999999858e+00 2.368300000000000072e+00
4.300000000000000000e+03 5.149560416912934535e+00 1.537350999999999912e+00 2.302500000000000213e+00
4.320000000000000000e+03 5.156439522672508602e+00 1.228424999999999878e+00 2.216680000000000206e+00
4.340000000000000000e+03 5.018046044174113263e+00 1.153208999999999929e+00 2.283980000000000121e+00
4.360000000000000000e+03 4.997545968102257596e+00 1.163673999999999875e+00 2.509079999999999977e+00
4.380000000000000000e+03 5.225776546346391882e+00 1.799061000000000021e+00 2.260600000000000165e+00
4.400000000000000000e+03 5.439794559607875613e+00 1.065798000000000023e+00 2.355389999999999873e+00
4.420000000000000000e+03 5.249331455037692606e+00 1.232758000000000020e+00 2.535219999999999807e+00
4.440000000000000000e+03 5.141432954090049634e+00 1.529631999999999881e+00 2.392170000000000130e+00
4.460000000000000000e+03 5.253290162642540118e+00 1.141230999999999884e+00 2.380840000000000067e+00
4.480000000000000000e+03 5.967509734986245817e+00 1.361483999999999916e+00 2.411189999999999944e+00
4.500000000000000000e+03 5.638470438647267713e+00 1.296205000000000052e+00 2.404790000000000205e+00
4.520000000000000000e+03 5.210676982935472878e+00 1.583169999999999966e+00 2.305880000000000152e+00
4.540000000000000000e+03 5.452046650302679431e+00 1.236828000000000038e+00 2.246609999999999996e+00
4.560000000000000000e+03 5.633909176449536815e+00 1.092219000000000051e+00 2.129480000000000040e+00
4.580000000000000000e+03 5.792608542076299827e+00 8.359440000000000204e-01 2.137929999999999886e+00
4.600000000000000000e+03 5.414312996688326329e+00 9.168899999999999828e-01 2.201540000000000052e+00
4.620000000000000000e+03 5.291442912423367062e+00 1.266767999999999894e+00 2.234259999999999913e+00
4.640000000000000000e+03 5.373824833775866061e+00 1.074560999999999877e+00 2.189329999999999998e+00
4.660000000000000000e+03 5.460290431904319952e+00 1.055023999999999962e+00 2.173189999999999955e+00
4.680000000000000000e+03 5.624315718323858349e+00 8.395500000000000185e-01 2.340190000000000214e+00
4.700000000000000000e+03 4.790904047349541450e+00 1.737829999999999986e+00 2.273540000000000116e+00
4.720000000000000000e+03 4.476400995043471553e+00 1.065156999999999909e+00 2.224639999999999951e+00
4.740000000000000000e+03 5.011911964649409690e+00 1.085626999999999898e+00 2.192260000000000097e+00
4.760000000000000000e+03 5.238436866131677583e+00 9.481119999999999548e-01 2.324289999999999967e+00
4.780000000000000000e+03 4.866774867799715132e+00 1.121847999999999956e+00 2.348209999999999908e+00
0.000000000000000000e+00 0.000000000000000000e+00 3.151753000000000249e+00 5.715189999999999770e+00
2.000000000000000000e+01 3.274068630807037028e+00 2.328133000000000230e+00 3.024979999999999780e+00
4.000000000000000000e+01 3.280026194813733476e+00 2.591502000000000194e+00 3.215139999999999887e+00
6.000000000000000000e+01 3.621335281272575646e+00 2.539031000000000038e+00 2.942140000000000200e+00
8.000000000000000000e+01 3.669432016307867972e+00 2.513180999999999887e+00 2.539369999999999905e+00
1.000000000000000000e+02 3.494549578080430319e+00 1.889844999999999997e+00 2.628470000000000084e+00
1.200000000000000000e+02 3.543065925559444995e+00 2.221694999999999975e+00 3.385279999999999845e+00
1.400000000000000000e+02 3.685232056862928207e+00 2.525186999999999848e+00 3.694030000000000147e+00
1.600000000000000000e+02 3.358860609356251192e+00 2.623483999999999927e+00 2.885289999999999910e+00
1.800000000000000000e+02 3.171775856046264330e+00 2.167502999999999957e+00 2.899709999999999788e+00
2.000000000000000000e+02 3.098366655087372745e+00 1.987532999999999994e+00 2.503810000000000091e+00
2.200000000000000000e+02 3.023077864002477355e+00 1.440053999999999945e+00 2.401629999999999932e+00
2.400000000000000000e+02 3.285183610931768250e+00 2.140826999999999813e+00 2.680169999999999941e+00
2.600000000000000000e+02 2.923105989323484977e+00 1.942603000000000080e+00 2.327329999999999899e+00
2.800000000000000000e+02 3.238483763459639952e+00 1.079906000000000033e+00 2.715930000000000177e+00
3.000000000000000000e+02 3.511488240198821220e+00 2.329197999999999880e+00 2.754000000000000004e+00
3.200000000000000000e+02 3.427177318731798206e+00 2.184587999999999752e+00 2.517129999999999868e+00
3.400000000000000000e+02 2.985028284738809656e+00 2.091686999999999852e+00 2.441469999999999807e+00
3.600000000000000000e+02 3.521683588547128707e+00 1.588573999999999931e+00 2.304390000000000160e+00
3.800000000000000000e+02 3.607316565015465049e+00 1.110441999999999929e+00 2.479109999999999925e+00
4.000000000000000000e+02 3.308652315615536743e+00 1.688571999999999962e+00 2.305629999999999846e+00
4.200000000000000000e+02 3.844376080702822662e+00 1.139634999999999954e+00 2.342789999999999928e+00
4.400000000000000000e+02 3.816334048791602207e+00 1.682960000000000012e+00 2.733200000000000074e+00
4.600000000000000000e+02 3.531250497191599003e+00 2.177111000000000018e+00 3.330000000000000071e+00
4.800000000000000000e+02 3.976686834007705951e+00 2.633955000000000268e+00 2.580620000000000136e+00
5.000000000000000000e+02 4.058381303519530192e+00 1.668038999999999827e+00 2.738080000000000069e+00
5.200000000000000000e+02 3.812053665689859372e+00 2.339158999999999988e+00 3.192120000000000068e+00
5.400000000000000000e+02 4.414011486657488881e+00 2.209824000000000233e+00 2.685220000000000162e+00
5.600000000000000000e+02 4.179964978461462977e+00 1.497119000000000089e+00 2.563759999999999817e+00
5.800000000000000000e+02 4.204551278818994042e+00 1.415849999999999831e+00 2.775220000000000020e+00
6.000000000000000000e+02 4.494233364604896863e+00 1.882881999999999945e+00 2.648480000000000167e+00
6.200000000000000000e+02 4.778379340561520472e+00 1.757074999999999942e+00 2.365310000000000024e+00
6.400000000000000000e+02 4.641803504359819144e+00 1.487635000000000041e+00 2.364549999999999930e+00
6.600000000000000000e+02 4.049829296281751922e+00 1.540054000000000034e+00 2.279349999999999987e+00
6.800000000000000000e+02 4.286266155320184623e+00 4.885129999999999750e-01 2.387599999999999945e+00
7.000000000000000000e+02 4.069229281537858789e+00 1.687476999999999894e+00 2.581210000000000004e+00
7.200000000000000000e+02 3.495842288981181767e+00 1.751723999999999837e+00 2.627590000000000092e+00
7.400000000000000000e+02 4.401871462843542027e+00 1.763233999999999968e+00 2.578980000000000050e+00
7.600000000000000000e+02 4.613632177032767068e+00 1.735266999999999893e+00 2.562199999999999811e+00
7.800000000000000000e+02 4.189654384919446528e+00 1.785931999999999853e+00 2.490580000000000016e+00
8.000000000000000000e+02 3.844289661157661797e+00 1.846445999999999810e+00 2.389240000000000030e+00
8.200000000000000000e+02 4.195559411373669612e+00 1.271094999999999864e+00 2.378659999999999997e+00
8.400000000000000000e+02 4.818358674059115998e+00 1.413178999999999963e+00 2.421749999999999847e+00
8.600000000000000000e+02 4.561673920385327818e+00 1.468910999999999856e+00 2.231980000000000075e+00
8.800000000000000000e+02 4.406884848066216165e+00 1.118250999999999884e+00 2.392450000000000188e+00
9.000000000000000000e+02 4.416809321197538551e+00 1.438974999999999893e+00 2.487140000000000128e+00
9.200000000000000000e+02 4.363544416239255597e+00 1.500372000000000039e+00 2.453990000000000116e+00
9.400000000000000000e+02 3.695586478803191799e+00 1.536529999999999951e+00 2.541850000000000165e+00
9.600000000000000000e+02 4.018441794318490246e+00 1.276799999999999935e+00 2.826919999999999877e+00
9.800000000000000000e+02 4.190791859871709768e+00 1.963457000000000008e+00 2.379410000000000025e+00
1.000000000000000000e+03 4.871727446476931789e+00 9.337259999999999449e-01 2.340129999999999821e+00
1.020000000000000000e+03 4.839515171795955695e+00 1.172563999999999940e+00 2.421180000000000110e+00
1.040000000000000000e+03 4.817374889519348891e+00 1.446296999999999944e+00 2.394270000000000120e+00
1.060000000000000000e+03 4.570771531432219703e+00 1.099345999999999934e+00 2.497669999999999835e+00
1.080000000000000000e+03 4.837190498777172998e+00 1.604511999999999938e+00 2.554980000000000029e+00
1.100000000000000000e+03 4.764457604712399430e+00 1.554375999999999980e+00 2.473129999999999828e+00
1.120000000000000000e+03 4.522278895377248809e+00 1.407241999999999882e+00 2.537209999999999965e+00
1.140000000000000000e+03 4.448358986797705583e+00 1.534796999999999967e+00 2.562759999999999927e+00
1.160000000000000000e+03 4.305964544110782555e+00 1.530319999999999903e+00 2.631409999999999805e+00
1.180000000000000000e+03 4.207960346469171498e+00 1.676213999999999871e+00 2.613939999999999930e+00
1.200000000000000000e+03 4.237298691488031288e+00 1.854845999999999995e+00 2.239129999999999843e+00
1.220000000000000000e+03 4.311379804834541751e+00 4.746909999999999741e-01 2.622360000000000024e+00
1.240000000000000000e+03 4.329163972585230447e+00 1.843344000000000094e+00 2.407630000000000159e+00
1.260000000000000000e+03 4.335267801321596615e+00 1.018081999999999931e+00 2.333979999999999944e+00
1.280000000000000000e+03 4.380074217855511876e+00 9.968729999999998981e-01 2.296809999999999796e+00
1.300000000000000000e+03 4.807794346359395732e+00 1.228814999999999991e+00 2.476030000000000175e+00
1.320000000000000000e+03 4.782393387346899338e+00 1.476687000000000083e+00 2.217179999999999929e+00
1.340000000000000000e+03 4.430648192489647030e+00 8.643870000000000164e-01 2.304320000000000146e+00
1.360000000000000000e+03 4.552187531078686789e+00 8.280099999999999127e-01 2.503210000000000157e+00
1.380000000000000000e+03 4.337642499751095393e+00 1.554476999999999887e+00 2.348520000000000163e+00
1.400000000000000000e+03 4.178766040313766972e+00 1.143931000000000031e+00 2.483270000000000088e+00
1.420000000000000000e+03 3.989400024324727845e+00 1.619356999999999935e+00 2.466670000000000140e+00
1.440000000000000000e+03 4.096437799719122808e+00 1.626827999999999941e+00 2.368269999999999875e+00
1.460000000000000000e+03 3.944130719862562806e+00 1.112646000000000024e+00 2.362109999999999932e+00
1.480000000000000000e+03 3.715399476029314307e+00 1.284030000000000005e+00 2.366760000000000197e+00
1.500000000000000000e+03 4.011131401032081101e+00 1.064246000000000025e+00 2.521459999999999813e+00
1.520000000000000000e+03 3.752231013448872332e+00 1.618009999999999948e+00 2.459750000000000103e+00
1.540000000000000000e+03 4.139491401351207855e+00 1.676403000000000088e+00 2.342000000000000082e+00
1.560000000000000000e+03 4.165751782876728093e+00 1.142808999999999964e+00 2.296250000000000124e+00
1.580000000000000000e+03 3.962801148727646883e+00 1.308079999999999909e+00 2.208229999999999915e+00
1.600000000000000000e+03 4.107796640411946143e+00 9.243589999999999307e-01 2.231650000000000134e+00
1.620000000000000000e+03 4.023569659948906363e+00 1.009519000000000055e+00 2.352689999999999948e+00
1.640000000000000000e+03 3.804321238645324232e+00 1.395156000000000063e+00 2.535740000000000105e+00
1.660000000000000000e+03 3.723585573300676188e+00 1.282637000000000027e+00 2.604340000000000099e+00
1.680000000000000000e+03 3.791459295764703530e+00 1.760184999999999889e+00 2.254859999999999864e+00
1.700000000000000000e+03 4.174014425784069005e+00 7.254979999999999762e-01 2.277670000000000083e+00
1.720000000000000000e+03 3.998395824497908535e+00 1.184917999999999916e+00 2.522250000000000103e+00
1.740000000000000000e+03 3.676682566616515047e+00 1.053714000000000039e+00 2.375809999999999977e+00
1.760000000000000000e+03 3.918180251138510428e+00 1.125894999999999868e+00 2.387760000000000105e+00
1.780000000000000000e+03 4.346341511157635118e+00 1.381298999999999833e+00 2.351669999999999927e+00
1.800000000000000000e+03 4.027354277244633352e+00 1.192758999999999903e+00 2.373660000000000103e+00
1.820000000000000000e+03 3.698751959744666085e+00 1.562464999999999993e+00 2.286389999999999922e+00
1.840000000000000000e+03 3.886074584171411050e+00 1.280065999999999926e+00 2.509790000000000187e+00
1.860000000000000000e+03 4.231473727130942386e+00 1.611142999999999992e+00 2.230970000000000120e+00
1.880000000000000000e+03 4.238602893869700239e+00 1.414882999999999891e+00 2.614219999999999988e+00
1.900000000000000000e+03 3.693328557508028354e+00 2.175546999999999898e+00 2.295440000000000147e+00
1.920000000000000000e+03 4.178716162437511983e+00 1.060076000000000018e+00 2.321829999999999838e+00
1.940000000000000000e+03 3.876386547241378544e+00 1.369213999999999931e+00 2.477030000000000065e+00
1.960000000000000000e+03 4.149156571343842970e+00 1.690005999999999897e+00 2.459569999999999812e+00
1.980000000000000000e+03 4.297626572410871759e+00 1.477654999999999941e+00 2.557710000000000150e+00
2.000000000000000000e+03 4.527745363217327679e+00 2.011937999999999782e+00 2.475109999999999921e+00
2.020000000000000000e+03 4.213197779551652644e+00 1.287460999999999967e+00 2.308570000000000011e+00
2.040000000000000000e+03 4.100677570797474303e+00 1.231573000000000029e+00 2.448139999999999983e+00
2.060000000000000000e+03 3.976279413968686782e+00 1.327612999999999932e+00 2.456030000000000157e+00
2.080000000000000000e+03 3.483523161221950382e+00 1.497174999999999923e+00 2.681309999999999860e+00
2.100000000000000000e+03 3.815940941321414925e+00 2.053735000000000088e+00 2.564569999999999794e+00
2.120000000000000000e+03 4.287441656699312098e+00 1.646789000000000058e+00 2.601560000000000095e+00
2.140000000000000000e+03 4.616145679538216307e+00 1.908666999999999891e+00 2.954940000000000122e+00
2.160000000000000000e+03 4.450334612378146204e+00 2.107235000000000191e+00 2.352050000000000196e+00
2.180000000000000000e+03 4.191515538562806675e+00 1.017846999999999946e+00 2.377029999999999976e+00
2.200000000000000000e+03 4.574307002694142810e+00 1.495041000000000064e+00 2.474159999999999915e+00
2.220000000000000000e+03 4.763863548566453332e+00 1.505025999999999975e+00 2.653049999999999908e+00
2.240000000000000000e+03 3.984064265467598176e+00 1.818181000000000047e+00 2.565960000000000019e+00
2.260000000000000000e+03 4.338381811532413757e+00 1.412977999999999845e+00 2.396819999999999951e+00
2.280000000000000000e+03 4.583877358258909851e+00 7.189999999999999725e-01 2.395360000000000156e+00
2.300000000000000000e+03 4.073401881732937824e+00 1.331309999999999993e+00 2.484919999999999796e+00
2.320000000000000000e+03 3.894210062437230668e+00 1.170534999999999881e+00 2.544369999999999798e+00
2.340000000000000000e+03 4.056593072938642131e+00 1.599804999999999922e+00 2.389390000000000125e+00
2.360000000000000000e+03 4.265322809096725898e+00 1.364187000000000038e+00 2.286789999999999878e+00
2.380000000000000000e+03 4.106383684474463003e+00 8.787119999999999376e-01 2.397470000000000212e+00
2.400000000000000000e+03 3.982419988173458769e+00 1.330857999999999874e+00 2.299389999999999823e+00
2.420000000000000000e+03 4.142863305071400326e+00 5.946829999999999616e-01 2.356120000000000214e+00
2.440000000000000000e+03 3.977474392199573661e+00 1.197524999999999951e+00 2.416980000000000128e+00
2.460000000000000000e+03 4.230853567767767665e+00 1.281714000000000020e+00 2.281810000000000116e+00
2.480000000000000000e+03 3.861956017066437319e+00 1.131056999999999979e+00 2.504680000000000017e+00
2.500000000000000000e+03 4.439114975705336086e+00 1.639693999999999985e+00 2.462639999999999940e+00
2.520000000000000000e+03 4.353567203117874485e+00 1.563917999999999919e+00 2.543820000000000192e+00
2.540000000000000000e+03 4.202916531167526060e+00 1.774713999999999903e+00 2.690749999999999975e+00
2.560000000000000000e+03 3.771783337972582029e+00 1.734007999999999994e+00 2.650700000000000056e+00
2.580000000000000000e+03 4.050422613380936454e+00 1.806092999999999948e+00 2.335609999999999964e+00
2.600000000000000000e+03 4.380533236649218232e+00 1.232974000000000014e+00 2.368729999999999780e+00
2.620000000000000000e+03 4.149437705969929446e+00 1.413686999999999916e+00 2.539270000000000138e+00
2.640000000000000000e+03 3.831219946013629585e+00 1.286936999999999998e+00 2.466779999999999973e+00
2.660000000000000000e+03 4.539371688581366193e+00 1.425543999999999922e+00 2.445380000000000109e+00
2.680000000000000000e+03 4.586865822191133368e+00 1.431629999999999958e+00 2.465030000000000054e+00
2.700000000000000000e+03 4.096815681767480122e+00 1.303742999999999874e+00 2.433479999999999865e+00
2.720000000000000000e+03 3.827095092824072342e+00 1.298175999999999997e+00 2.456989999999999785e+00
2.740000000000000000e+03 4.120072088960492707e+00 1.024619999999999864e+00 2.405489999999999906e+00
2.760000000000000000e+03 4.311747890890490709e+00 9.514009999999999412e-01 2.615800000000000125e+00
2.780000000000000000e+03 4.197106297501141725e+00 1.439648000000000039e+00 2.388749999999999929e+00
2.800000000000000000e+03 4.199253853576370155e+00 1.213616000000000028e+00 2.446839999999999904e+00
2.820000000000000000e+03 4.275150608960715637e+00 1.653305000000000025e+00 2.481660000000000199e+00
2.840000000000000000e+03 4.296878964103420628e+00 1.708473999999999826e+00 2.626539999999999875e+00
2.860000000000000000e+03 4.248381141410566997e+00 1.753803000000000001e+00 2.515670000000000073e+00
2.880000000000000000e+03 4.283923299955358921e+00 1.310089999999999977e+00 2.404510000000000147e+00
2.900000000000000000e+03 4.560742601056636758e+00 1.557144000000000084e+00 2.404580000000000162e+00
2.920000000000000000e+03 4.680625900078581481e+00 1.485634999999999817e+00 2.323469999999999924e+00
2.940000000000000000e+03 4.326597002701721983e+00 1.521695999999999938e+00 2.365349999999999842e+00
2.960000000000000000e+03 4.169520629521832333e+00 1.271811999999999943e+00 2.242939999999999934e+00
2.980000000000000000e+03 4.675606111240140805e+00 1.085907999999999873e+00 2.291690000000000005e+00
3.000000000000000000e+03 4.489091814710514328e+00 1.388139000000000012e+00 2.342719999999999914e+00
3.020000000000000000e+03 4.205698636577919203e+00 8.799369999999999692e-01 2.471699999999999786e+00
3.040000000000000000e+03 4.723919377618690518e+00 1.614665999999999935e+00 2.389660000000000117e+00
3.060000000000000000e+03 4.711901442867835854e+00 1.378549000000000024e+00 2.403999999999999915e+00
3.080000000000000000e+03 5.035363895766312048e+00 1.369798999999999989e+00 2.504669999999999952e+00
3.100000000000000000e+03 5.087102393032989944e+00 1.659632999999999914e+00 2.423160000000000203e+00
3.120000000000000000e+03 4.700423608464665115e+00 1.319455000000000044e+00 2.535579999999999945e+00
3.140000000000000000e+03 5.211082714439053021e+00 1.681862999999999886e+00 2.439179999999999904e+00
3.160000000000000000e+03 5.675195347263460199e+00 9.635920000000000041e-01 2.512620000000000076e+00
3.180000000000000000e+03 5.406751749510545046e+00 1.764037999999999995e+00 2.633910000000000196e+00
3.200000000000000000e+03 5.276351467034910314e+00 1.866674999999999862e+00 2.494139999999999802e+00
3.220000000000000000e+03 5.663748832379019049e+00 1.651564000000000032e+00 2.461539999999999839e+00
3.240000000000000000e+03 5.577161941974553727e+00 1.490833999999999993e+00 2.367649999999999810e+00
3.260000000000000000e+03 5.703317892281378754e+00 8.418550000000000200e-01 2.410579999999999945e+00
3.280000000000000000e+03 5.601466561428201096e+00 1.323309000000000069e+00 2.289899999999999824e+00
3.300000000000000000e+03 5.720350209026607402e+00 1.183386000000000049e+00 2.190100000000000158e+00
3.320000000000000000e+03 5.628880938042899906e+00 6.995489999999999764e-01 2.208579999999999988e+00
3.340000000000000000e+03 5.135243378096919997e+00 7.887020000000000142e-01 2.426620000000000221e+00
3.360000000000000000e+03 5.258254632447686205e+00 1.543188999999999922e+00 2.247050000000000214e+00
3.380000000000000000e+03 5.254554776458861376e+00 9.394949999999999690e-01 2.294989999999999863e+00
3.400000000000000000e+03 5.062229045284062146e+00 9.901599999999999291e-01 2.307690000000000019e+00
3.420000000000000000e+03 5.453990211053784343e+00 1.027112999999999943e+00 2.452920000000000211e+00
3.440000000000000000e+03 5.064829230128638393e+00 1.244491000000000014e+00 2.402140000000000164e+00
3.460000000000000000e+03 4.872810775940630279e+00 1.417707000000000050e+00 2.485399999999999832e+00
3.480000000000000000e+03 4.844636437924496164e+00 1.654317000000000037e+00 2.475979999999999848e+00
3.500000000000000000e+03 4.882378809982892420e+00 1.479543000000000053e+00 2.635510000000000019e+00
3.520000000000000000e+03 4.969283194799029246e+00 1.892383999999999844e+00 2.423740000000000006e+00
3.540000000000000000e+03 4.293525038901113255e+00 1.218442000000000025e+00 2.293779999999999930e+00
3.560000000000000000e+03 4.318439281247872685e+00 5.819749999999999091e-01 2.556039999999999868e+00
3.580000000000000000e+03 4.961370647449090399e+00 1.677487999999999868e+00 2.441879999999999828e+00
3.600000000000000000e+03 4.912167229214641218e+00 1.238132000000000010e+00 2.328489999999999949e+00
3.620000000000000000e+03 4.017004519785650984e+00 1.228208999999999884e+00 2.526530000000000165e+00
3.640000000000000000e+03 4.401229125172585022e+00 1.571266999999999969e+00 2.365330000000000155e+00
3.660000000000000000e+03 4.427855747603014258e+00 1.222693000000000030e+00 2.310820000000000096e+00
3.680000000000000000e+03 4.063053962160385169e+00 1.010710999999999915e+00 2.342410000000000103e+00
3.700000000000000000e+03 4.259794720527404266e+00 1.278931999999999958e+00 2.375189999999999912e+00
3.720000000000000000e+03 4.093540362232890750e+00 1.039773999999999976e+00 2.316240000000000077e+00
3.740000000000000000e+03 4.115199548369113280e+00 1.243212999999999901e+00 2.496789999999999843e+00
3.760000000000000000e+03 4.400722124754929077e+00 1.580419999999999936e+00 2.465500000000000025e+00
3.780000000000000000e+03 4.425733564634434458e+00 1.403864999999999919e+00 2.479179999999999939e+00
3.800000000000000000e+03 4.083673413683951203e+00 1.619429999999999925e+00 2.372669999999999835e+00
3.820000000000000000e+03 4.019505751969640883e+00 7.996459999999999679e-01 2.364520000000000177e+00
3.840000000000000000e+03 4.025538604259241815e+00 8.899139999999999828e-01 2.420490000000000030e+00
3.860000000000000000e+03 4.646061330310261361e+00 1.157321999999999962e+00 2.350659999999999972e+00
3.880000000000000000e+03 4.244024132689641071e+00 1.451204999999999856e+00 2.605500000000000149e+00
3.900000000000000000e+03 4.154495945576551996e+00 1.421669999999999989e+00 2.442029999999999923e+00
3.920000000000000000e+03 4.195136344131835671e+00 1.134539999999999882e+00 2.574730000000000185e+00
3.940000000000000000e+03 4.103721839953652584e+00 1.499292999999999987e+00 2.625869999999999926e+00
3.960000000000000000e+03 3.885493911355804020e+00 1.844783999999999979e+00 2.410159999999999858e+00
3.980000000000000000e+03 4.057291918863725755e+00 1.410990999999999884e+00 2.840250000000000163e+00
4.000000000000000000e+03 4.459251974274283548e+00 2.394973000000000241e+00 2.428720000000000212e+00
4.020000000000000000e+03 4.138971860458918961e+00 1.548858999999999986e+00 2.943820000000000103e+00
4.040000000000000000e+03 4.080018504681071079e+00 2.441654999999999909e+00 2.570219999999999949e+00
4.060000000000000000e+03 4.545829089767587483e+00 1.680274999999999963e+00 2.293390000000000040e+00
4.080000000000000000e+03 4.478311997274305511e+00 1.328848000000000029e+00 2.491899999999999782e+00
4.100000000000000000e+03 4.120705941013089735e+00 1.602306000000000008e+00 2.584690000000000154e+00
4.120000000000000000e+03 4.760164424660326965e+00 1.924736999999999920e+00 2.836500000000000021e+00
4.140000000000000000e+03 5.103463531287586896e+00 2.166119000000000128e+00 2.371789999999999843e+00
4.160000000000000000e+03 4.662652450758529632e+00 1.391807000000000016e+00 2.396990000000000176e+00
4.180000000000000000e+03 4.311880229705285394e+00 1.178224999999999856e+00 2.332009999999999916e+00
4.200000000000000000e+03 4.793115598295576874e+00 1.271366999999999914e+00 2.418590000000000018e+00
4.220000000000000000e+03 5.005219534815428695e+00 1.110344999999999915e+00 2.465570000000000039e+00
4.240000000000000000e+03 4.942497390516755296e+00 1.594994999999999941e+00 2.558419999999999916e+00
4.260000000000000000e+03 4.802354861620273141e+00 1.714205999999999896e+00 2.350410000000000110e+00
4.280000000000000000e+03 4.606086624394264639e+00 1.136220999999999925e+00 2.367199999999999971e+00
4.300000000000000000e+03 4.515337765663428371e+00 1.486882999999999955e+00 2.514899999999999913e+00
4.320000000000000000e+03 4.763946614832562432e+00 1.243481999999999976e+00 2.576159999999999783e+00
4.340000000000000000e+03 5.190511056129301082e+00 1.682383999999999880e+00 2.154079999999999995e+00
4.360000000000000000e+03 5.307276191004387300e+00 6.790729999999999267e-01 2.261309999999999931e+00
4.380000000000000000e+03 5.358927927546226933e+00 1.018176999999999888e+00 2.281600000000000072e+00
4.400000000000000000e+03 5.501795943740243722e+00 9.223339999999999872e-01 2.292209999999999859e+00
4.420000000000000000e+03 5.433913921394029067e+00 1.141097000000000028e+00 2.158529999999999838e+00
4.440000000000000000e+03 4.936180802998764605e+00 6.234409999999999119e-01 2.292559999999999931e+00
4.460000000000000000e+03 4.912207143526271302e+00 1.147259999999999946e+00 2.331920000000000215e+00
4.480000000000000000e+03 4.606017596415469484e+00 1.158118999999999899e+00 2.504249999999999865e+00
4.500000000000000000e+03 4.829865170560989185e+00 1.453346999999999944e+00 2.591779999999999973e+00
4.520000000000000000e+03 5.174658515576091133e+00 1.725899000000000072e+00 2.386330000000000062e+00
4.540000000000000000e+03 4.847460833316786122e+00 1.512465999999999866e+00 2.600449999999999928e+00
4.560000000000000000e+03 4.562037704520049530e+00 1.922714999999999952e+00 2.390130000000000088e+00
4.580000000000000000e+03 4.781399400753142181e+00 1.446782999999999930e+00 2.436249999999999805e+00
4.600000000000000000e+03 4.489667245908152360e+00 1.364141000000000048e+00 2.349590000000000067e+00
4.620000000000000000e+03 4.218663843086147835e+00 1.034108999999999945e+00 2.283339999999999925e+00
4.640000000000000000e+03 3.931540380304494597e+00 1.080187000000000008e+00 2.493189999999999795e+00
4.660000000000000000e+03 4.694838995098357337e+00 1.646018999999999899e+00 2.325769999999999893e+00
4.680000000000000000e+03 4.677169255608565557e+00 1.202515999999999918e+00 2.360219999999999985e+00
4.700000000000000000e+03 4.519318647322099203e+00 1.335731999999999919e+00 2.568610000000000060e+00
0.000000000000000000e+00 0.000000000000000000e+00 3.160325999999999969e+00 5.260880000000000223e+00
2.000000000000000000e+01 4.333043660705318878e+00 2.695597999999999939e+00 2.774080000000000101e+00
4.000000000000000000e+01 3.644448261069006101e+00 2.538870999999999878e+00 2.762119999999999909e+00
6.000000000000000000e+01 4.549047841452587448e+00 2.597871000000000041e+00 3.948900000000000077e+00
8.000000000000000000e+01 3.767640362811627952e+00 2.887075000000000280e+00 3.380259999999999820e+00
1.000000000000000000e+02 3.892545512203201774e+00 2.521387999999999963e+00 2.279770000000000074e+00
1.200000000000000000e+02 3.695794483244577933e+00 1.557185000000000041e+00 2.455049999999999955e+00
1.400000000000000000e+02 3.407288216270349501e+00 1.791037999999999908e+00 2.294529999999999959e+00
1.600000000000000000e+02 4.984801084785458691e+00 1.337024999999999908e+00 2.425370000000000026e+00
1.800000000000000000e+02 5.440490538743196325e+00 1.474434999999999940e+00 2.628200000000000092e+00
2.000000000000000000e+02 4.702361949121689477e+00 2.142145000000000188e+00 2.816170000000000062e+00
2.200000000000000000e+02 4.729393698420364167e+00 2.150679999999999925e+00 2.637570000000000192e+00
2.400000000000000000e+02 4.847404342243227582e+00 2.118109000000000020e+00 2.250849999999999795e+00
2.600000000000000000e+02 4.979648239508239982e+00 8.680139999999999523e-01 2.545030000000000125e+00
2.800000000000000000e+02 5.215081327279258439e+00 1.803603999999999985e+00 2.926000000000000156e+00
3.000000000000000000e+02 5.280694474096274682e+00 2.053402000000000172e+00 2.913930000000000131e+00
3.200000000000000000e+02 5.218802128297625131e+00 2.031544999999999934e+00 2.656019999999999825e+00
3.400000000000000000e+02 5.390026385028498623e+00 1.958295000000000119e+00 2.500879999999999992e+00
3.600000000000000000e+02 5.604326260897157574e+00 1.702332999999999874e+00 2.574160000000000004e+00
3.800000000000000000e+02 5.312522893248860179e+00 1.804043000000000063e+00 2.854589999999999961e+00
4.000000000000000000e+02 5.591046671061415729e+00 2.423516999999999921e+00 2.353520000000000056e+00
4.200000000000000000e+02 5.542197474384189526e+00 1.497809999999999864e+00 2.348980000000000068e+00
4.400000000000000000e+02 5.657464703280260743e+00 1.642662999999999984e+00 2.600940000000000030e+00
4.600000000000000000e+02 5.488764550932439867e+00 1.951014999999999944e+00 2.459960000000000147e+00
4.800000000000000000e+02 5.385566953709466809e+00 1.317791999999999852e+00 2.305800000000000072e+00
5.000000000000000000e+02 5.301559993382293889e+00 1.538880000000000026e+00 2.056529999999999969e+00
5.200000000000000000e+02 5.408418651757825657e+00 5.827569999999999695e-01 2.319570000000000132e+00
5.400000000000000000e+02 6.066634247616804920e+00 1.514991999999999894e+00 2.165599999999999969e+00
5.600000000000000000e+02 6.054816186559507152e+00 1.845069999999999766e-01 2.463979999999999837e+00
5.800000000000000000e+02 6.229697608722930546e+00 1.232534000000000018e+00 2.230100000000000193e+00
6.000000000000000000e+02 6.147741202516255221e+00 1.168282000000000043e+00 2.527600000000000069e+00
6.200000000000000000e+02 6.103895077479867481e+00 1.866973999999999911e+00 2.747749999999999915e+00
6.400000000000000000e+02 6.224299563858323836e+00 1.992968999999999991e+00 2.265820000000000167e+00
6.600000000000000000e+02 6.233279248651276028e+00 1.188630999999999993e+00 2.393870000000000164e+00
6.800000000000000000e+02 6.631751951369504461e+00 1.555169000000000024e+00 2.778340000000000032e+00
7.000000000000000000e+02 6.497268304750631884e+00 2.092394999999999783e+00 2.467690000000000161e+00
7.200000000000000000e+02 6.769956855617786040e+00 1.555415999999999910e+00 2.347929999999999851e+00
7.400000000000000000e+02 7.259030436381794793e+00 1.287116999999999845e+00 2.506990000000000052e+00
7.600000000000000000e+02 7.152926802560635622e+00 1.770436999999999816e+00 2.425790000000000113e+00
7.800000000000000000e+02 6.861653427817239859e+00 1.239217000000000013e+00 2.251349999999999962e+00
8.000000000000000000e+02 6.711439644194585163e+00 1.180012999999999979e+00 2.519909999999999872e+00
8.200000000000000000e+02 7.145476950227141799e+00 2.117745999999999906e+00 2.953829999999999956e+00
8.400000000000000000e+02 7.055086039234810258e+00 2.282674000000000092e+00 3.032620000000000093e+00
8.600000000000000000e+02 7.172836956364029071e+00 2.358571999999999669e+00 2.492550000000000043e+00
8.800000000000000000e+02 6.753135360138390553e+00 1.490030999999999883e+00 2.487130000000000063e+00
9.000000000000000000e+02 6.794689318724407734e+00 1.805848000000000120e+00 2.711809999999999832e+00
9.200000000000000000e+02 7.164763235552446652e+00 1.935073999999999961e+00 2.510400000000000187e+00
9.400000000000000000e+02 6.810061435120052131e+00 1.404692000000000052e+00 2.678300000000000125e+00
9.600000000000000000e+02 6.728896995847415852e+00 2.049818999999999836e+00 3.093449999999999811e+00
9.800000000000000000e+02 7.257153108592929058e+00 2.499346000000000068e+00 2.250199999999999978e+00
1.000000000000000000e+03 6.647414102656697743e+00 1.490793999999999953e+00 2.339939999999999909e+00
1.020000000000000000e+03 6.503624895179322074e+00 1.387330999999999870e+00 2.493520000000000181e+00
1.040000000000000000e+03 6.683967391077949571e+00 1.650599999999999845e+00 2.533069999999999933e+00
1.060000000000000000e+03 6.052932909988650856e+00 1.594554000000000027e+00 2.468080000000000052e+00
1.080000000000000000e+03 6.276426717735603233e+00 1.580200999999999967e+00 2.554139999999999855e+00
1.100000000000000000e+03 6.213140622301584592e+00 1.985657000000000005e+00 2.781000000000000139e+00
1.120000000000000000e+03 6.083806522744917622e+00 2.276429000000000258e+00 2.509300000000000086e+00
1.140000000000000000e+03 5.927887646751959672e+00 1.622555999999999887e+00 2.362480000000000135e+00
1.160000000000000000e+03 5.701133876397474154e+00 1.236196999999999990e+00 2.464630000000000098e+00
1.180000000000000000e+03 5.638174439584326514e+00 1.764940999999999871e+00 2.482139999999999791e+00
1.200000000000000000e+03 5.986135770456685101e+00 1.600009000000000015e+00 2.466600000000000126e+00
1.220000000000000000e+03 6.178556319082888493e+00 1.313866999999999896e+00 2.799440000000000150e+00
1.240000000000000000e+03 5.997620408059352926e+00 2.328154999999999752e+00 2.351719999999999811e+00
1.260000000000000000e+03 5.575448747648511727e+00 1.004437999999999942e+00 2.539470000000000116e+00
1.280000000000000000e+03 5.810321392938841534e+00 1.766254999999999908e+00 2.576560000000000183e+00
1.300000000000000000e+03 6.047643359765708659e+00 1.671267999999999976e+00 2.609160000000000146e+00
1.320000000000000000e+03 5.760373702749379099e+00 1.747946000000000000e+00 2.391970000000000152e+00
1.340000000000000000e+03 5.697565288983945209e+00 1.406461999999999879e+00 2.716479999999999784e+00
1.360000000000000000e+03 5.998763770691095232e+00 1.932450999999999919e+00 2.472069999999999990e+00
1.380000000000000000e+03 6.218202020436928379e+00 1.752353999999999967e+00 2.283059999999999867e+00
1.400000000000000000e+03 5.994903073385118297e+00 9.035529999999999395e-01 2.612179999999999946e+00
1.420000000000000000e+03 5.530492125640312118e+00 1.948226000000000013e+00 2.483140000000000125e+00
1.440000000000000000e+03 5.686109138575721644e+00 1.634666999999999870e+00 2.443189999999999973e+00
1.460000000000000000e+03 5.803376084137510382e+00 1.869698000000000082e+00 2.681490000000000151e+00
1.480000000000000000e+03 5.816923392077661958e+00 2.320592999999999684e+00 2.543359999999999843e+00
1.500000000000000000e+03 5.650370644151696986e+00 1.729068999999999967e+00 2.316419999999999924e+00
1.520000000000000000e+03 5.787577267839957074e+00 1.391810999999999909e+00 2.345499999999999918e+00
1.540000000000000000e+03 5.444350124879981045e+00 1.168028000000000066e+00 2.451229999999999798e+00
1.560000000000000000e+03 5.325599759302346747e+00 1.573799999999999866e+00 2.363049999999999873e+00
1.580000000000000000e+03 5.663194369686610941e+00 1.335315000000000030e+00 2.481650000000000134e+00
1.600000000000000000e+03 5.937980974808788837e+00 1.557145000000000001e+00 2.364160000000000039e+00
1.620000000000000000e+03 6.100953437751206465e+00 1.303960999999999926e+00 2.520560000000000134e+00
1.640000000000000000e+03 6.367441211628436903e+00 1.800857999999999848e+00 2.728689999999999838e+00
1.660000000000000000e+03 6.053604636547662565e+00 1.984926999999999886e+00 2.322779999999999845e+00
1.680000000000000000e+03 5.829745028101505966e+00 1.021614999999999940e+00 2.264429999999999943e+00
1.700000000000000000e+03 5.940740166454621551e+00 9.684419999999999140e-01 2.401380000000000070e+00
1.720000000000000000e+03 6.043796764508273966e+00 1.271411999999999987e+00 2.420999999999999819e+00
1.740000000000000000e+03 5.923348714384936819e+00 1.350247999999999893e+00 2.579060000000000130e+00
1.760000000000000000e+03 5.913261829006731141e+00 1.803030999999999828e+00 2.216750000000000220e+00
1.780000000000000000e+03 6.312799231968647895e+00 9.850209999999999244e-01 2.241820000000000146e+00
1.800000000000000000e+03 6.213843285478679590e+00 1.227114000000000038e+00 2.365629999999999900e+00
1.820000000000000000e+03 6.586611945728078510e+00 1.594065999999999983e+00 2.361720000000000041e+00
1.840000000000000000e+03 6.181218750129795936e+00 1.529349999999999987e+00 2.530089999999999950e+00
1.860000000000000000e+03 6.166796346773300463e+00 1.541198000000000068e+00 2.397380000000000067e+00
1.880000000000000000e+03 6.421217174749203949e+00 1.370552999999999910e+00 2.352780000000000094e+00
1.900000000000000000e+03 5.932292118068096975e+00 1.436124999999999874e+00 2.502089999999999925e+00
1.920000000000000000e+03 6.013418588016481436e+00 1.865056999999999965e+00 2.331859999999999822e+00
1.940000000000000000e+03 6.020448984236663748e+00 9.813969999999999638e-01 2.224569999999999936e+00
1.960000000000000000e+03 5.678294959880010317e+00 1.182582000000000022e+00 2.356920000000000126e+00
1.980000000000000000e+03 6.144843634795356557e+00 1.421027000000000040e+00 2.306430000000000202e+00
2.000000000000000000e+03 6.236057766117621526e+00 1.222666999999999948e+00 2.458689999999999820e+00
2.020000000000000000e+03 6.293574109079427714e+00 1.763582999999999901e+00 2.422489999999999810e+00
2.040000000000000000e+03 6.441645724982876686e+00 1.667883999999999922e+00 2.389520000000000088e+00
2.060000000000000000e+03 6.639149013777975838e+00 1.718897000000000119e+00 2.647299999999999986e+00
2.080000000000000000e+03 6.776193737764811154e+00 2.162840000000000096e+00 2.824879999999999836e+00
2.100000000000000000e+03 6.731049369601730170e+00 2.245684999999999931e+00 2.527499999999999858e+00
2.120000000000000000e+03 6.836149594016629472e+00 1.714901999999999926e+00 2.521720000000000184e+00
2.140000000000000000e+03 7.080038006330985567e+00 2.170466999999999924e+00 2.425660000000000149e+00
2.160000000000000000e+03 7.063040241535636810e+00 1.619196000000000080e+00 2.411029999999999784e+00
2.180000000000000000e+03 7.089397338923527414e+00 1.803684999999999983e+00 2.340100000000000069e+00
2.200000000000000000e+03 7.154704747996076364e+00 1.438823999999999881e+00 2.594370000000000065e+00
2.220000000000000000e+03 7.092591825652493576e+00 1.902086999999999861e+00 2.534209999999999852e+00
2.240000000000000000e+03 6.848922352027440930e+00 1.897402000000000033e+00 2.419939999999999980e+00
2.260000000000000000e+03 6.961798838566353176e+00 1.788923000000000041e+00 2.320440000000000058e+00
2.280000000000000000e+03 6.416766428522489463e+00 1.497253999999999863e+00 2.425520000000000120e+00
2.300000000000000000e+03 6.443069385195633103e+00 1.752307000000000059e+00 2.325649999999999995e+00
2.320000000000000000e+03 6.692500785451692913e+00 1.361151999999999918e+00 2.301969999999999850e+00
2.340000000000000000e+03 5.923539127807425864e+00 1.332227000000000050e+00 2.242430000000000145e+00
2.360000000000000000e+03 6.589704957621496995e+00 9.595799999999999885e-01 2.343440000000000190e+00
2.380000000000000000e+03 6.510173880803598934e+00 1.647888000000000019e+00 2.293899999999999828e+00
2.400000000000000000e+03 6.249096204212575500e+00 1.066734999999999989e+00 2.480090000000000128e+00
2.420000000000000000e+03 6.221913214395788927e+00 1.732432999999999890e+00 2.475049999999999972e+00
2.440000000000000000e+03 6.210330575245870399e+00 1.383604999999999974e+00 2.447760000000000158e+00
2.460000000000000000e+03 5.951150177587546608e+00 1.765756000000000103e+00 2.507989999999999942e+00
2.480000000000000000e+03 6.053216973974304693e+00 1.587625999999999982e+00 2.638710000000000111e+00
2.500000000000000000e+03 6.317254807317340237e+00 1.689152999999999905e+00 2.509149999999999991e+00
2.520000000000000000e+03 6.376794076228799568e+00 1.400938000000000017e+00 2.492789999999999839e+00
2.540000000000000000e+03 6.581886177324013154e+00 1.433375999999999983e+00 2.529110000000000191e+00
2.560000000000000000e+03 6.352353458188672697e+00 1.940293999999999963e+00 2.347690000000000055e+00
2.580000000000000000e+03 6.047648961415354130e+00 1.470526999999999918e+00 2.417530000000000179e+00
2.600000000000000000e+03 6.315551022128942371e+00 1.758131000000000110e+00 2.273930000000000007e+00
2.620000000000000000e+03 6.357855130013469136e+00 9.083019999999999428e-01 2.627810000000000201e+00
2.640000000000000000e+03 6.649301193935099441e+00 1.952784999999999993e+00 2.448139999999999983e+00
2.660000000000000000e+03 6.702659628203400111e+00 1.404012000000000038e+00 2.323040000000000216e+00
2.680000000000000000e+03 6.576464154753019820e+00 1.283622000000000041e+00 2.510790000000000077e+00
2.700000000000000000e+03 6.654269685258818789e+00 1.805468999999999991e+00 2.454190000000000094e+00
2.720000000000000000e+03 6.604965304714771612e+00 1.400090000000000057e+00 2.468929999999999847e+00
2.740000000000000000e+03 6.800334193852680009e+00 1.519581000000000071e+00 2.454950000000000188e+00
2.760000000000000000e+03 6.751817979232792588e+00 1.790334000000000092e+00 2.635310000000000041e+00
2.780000000000000000e+03 6.535462662324364125e+00 1.854401999999999884e+00 2.474369999999999958e+00
2.800000000000000000e+03 6.430755804770766915e+00 1.618281000000000081e+00 2.259199999999999875e+00
2.820000000000000000e+03 6.730434388392036560e+00 1.025457999999999981e+00 2.543930000000000025e+00
2.840000000000000000e+03 6.775849002761842321e+00 2.071776999999999980e+00 2.626720000000000166e+00
2.860000000000000000e+03 6.610193103799486991e+00 1.660127999999999826e+00 2.431709999999999816e+00
2.880000000000000000e+03 6.684667100479007473e+00 1.327714999999999979e+00 2.330740000000000034e+00
2.900000000000000000e+03 6.820927798130854924e+00 1.240977999999999914e+00 2.457539999999999836e+00
2.920000000000000000e+03 6.974249258043816901e+00 1.695087000000000010e+00 2.478260000000000129e+00
2.940000000000000000e+03 6.451089600949408087e+00 1.733643999999999963e+00 2.390400000000000080e+00
2.960000000000000000e+03 6.666667865807104576e+00 1.233341000000000021e+00 2.478349999999999831e+00
2.980000000000000000e+03 6.706441077640858062e+00 1.605790999999999968e+00 2.454050000000000065e+00
3.000000000000000000e+03 6.605943721797279622e+00 1.513974999999999849e+00 2.302410000000000068e+00
3.020000000000000000e+03 6.675820477903147143e+00 1.395994999999999875e+00 2.385499999999999954e+00
3.040000000000000000e+03 5.983164567186415539e+00 1.105288000000000048e+00 2.483290000000000219e+00
3.060000000000000000e+03 6.307595990021371612e+00 1.851579000000000086e+00 2.507130000000000081e+00
3.080000000000000000e+03 6.420366046536010174e+00 1.641181999999999919e+00 2.560210000000000097e+00
3.100000000000000000e+03 6.384769328328594007e+00 1.983480999999999828e+00 2.742030000000000189e+00
3.120000000000000000e+03 6.226154515253372601e+00 2.057561999999999891e+00 2.590469999999999828e+00
3.140000000000000000e+03 6.262048896502136586e+00 1.764673999999999854e+00 2.365969999999999906e+00
3.160000000000000000e+03 6.519143630586247795e+00 1.429319999999999924e+00 2.325190000000000090e+00
3.180000000000000000e+03 6.193618599802399594e+00 1.350604999999999833e+00 2.501799999999999802e+00
3.200000000000000000e+03 6.283956885134521109e+00 1.821222999999999814e+00 2.284219999999999917e+00
3.220000000000000000e+03 6.261459132548496953e+00 1.021101000000000036e+00 2.135619999999999852e+00
3.240000000000000000e+03 6.111320623931232987e+00 4.648660000000000014e-01 2.380030000000000090e+00
3.260000000000000000e+03 6.552492081333150864e+00 1.312716999999999912e+00 2.470909999999999940e+00
3.280000000000000000e+03 6.578259403931691729e+00 1.546218000000000092e+00 2.309029999999999916e+00
3.300000000000000000e+03 6.275478202070079448e+00 1.199633999999999867e+00 2.291760000000000019e+00
3.320000000000000000e+03 6.265758759179682613e+00 1.094794999999999963e+00 2.671769999999999978e+00
3.340000000000000000e+03 6.613507092375700225e+00 2.157723999999999975e+00 2.506629999999999914e+00
3.360000000000000000e+03 6.800598972141518317e+00 1.494906999999999986e+00 2.291539999999999910e+00
3.380000000000000000e+03 7.032326297053975495e+00 1.389543999999999890e+00 2.468599999999999905e+00
3.400000000000000000e+03 7.041852990636789933e+00 1.721980999999999984e+00 2.388599999999999834e+00
3.420000000000000000e+03 6.846864701688463839e+00 1.220512999999999959e+00 2.455049999999999955e+00
3.440000000000000000e+03 7.165018590233518836e+00 1.754520999999999997e+00 2.228390000000000093e+00
3.460000000000000000e+03 6.881966063087296526e+00 1.277231000000000005e+00 2.386109999999999953e+00
3.480000000000000000e+03 6.816086009340576624e+00 1.408107999999999915e+00 2.506740000000000190e+00
3.500000000000000000e+03 6.833050597976514595e+00 1.674417000000000044e+00 2.355010000000000048e+00
3.520000000000000000e+03 6.810418663254236726e+00 1.585050999999999988e+00 2.350089999999999790e+00
3.540000000000000000e+03 6.767403868570571746e+00 1.211905999999999928e+00 2.608239999999999892e+00
3.560000000000000000e+03 6.444908889955573095e+00 1.576273999999999953e+00 2.367080000000000073e+00
3.580000000000000000e+03 6.247959865799395551e+00 1.248680999999999930e+00 2.471239999999999881e+00
3.600000000000000000e+03 6.806562635635748038e+00 1.669967999999999897e+00 2.557910000000000128e+00
3.620000000000000000e+03 6.620021379831932506e+00 1.687541999999999875e+00 2.496630000000000127e+00
3.640000000000000000e+03 6.668517056132054144e+00 1.036367000000000038e+00 2.527169999999999916e+00
3.660000000000000000e+03 6.672845816258604401e+00 1.645713999999999899e+00 2.369089999999999918e+00
3.680000000000000000e+03 6.263638187355144993e+00 8.237589999999999080e-01 2.379010000000000069e+00
3.700000000000000000e+03 6.494982133690449189e+00 1.523873000000000033e+00 2.336819999999999897e+00
3.720000000000000000e+03 6.216667421701826513e+00 9.867809999999999082e-01 2.354740000000000055e+00
3.740000000000000000e+03 6.258807915963450874e+00 1.587952999999999948e+00 2.380920000000000147e+00
3.760000000000000000e+03 6.494079400542227098e+00 1.184574000000000016e+00 2.375680000000000014e+00
3.780000000000000000e+03 6.352307486378659718e+00 1.478755999999999959e+00 2.054139999999999855e+00
3.800000000000000000e+03 6.485879797677870151e+00 -1.880799999999993588e-02 2.288839999999999986e+00
3.820000000000000000e+03 6.502717054619891357e+00 1.319348999999999883e+00 2.486839999999999939e+00
3.840000000000000000e+03 6.359219223014313194e+00 1.700679999999999970e+00 2.323409999999999975e+00
3.860000000000000000e+03 6.336959664323893904e+00 1.261444000000000010e+00 2.324790000000000134e+00
3.880000000000000000e+03 6.340477706406331571e+00 1.085215999999999958e+00 2.373520000000000074e+00
3.900000000000000000e+03 6.551454146910600684e+00 1.228346999999999856e+00 2.408669999999999867e+00
3.920000000000000000e+03 6.319678912667863635e+00 1.581199000000000021e+00 2.256689999999999863e+00
3.940000000000000000e+03 6.227525138476210032e+00 1.098841999999999874e+00 2.302999999999999936e+00
3.960000000000000000e+03 6.395884109579005994e+00 1.272916999999999854e+00 2.350779999999999870e+00
3.980000000000000000e+03 6.164623207250810033e+00 1.243087000000000053e+00 2.395150000000000112e+00
4.000000000000000000e+03 6.428894471688196610e+00 1.451791000000000054e+00 2.341229999999999922e+00
4.020000000000000000e+03 6.417967517597285898e+00 1.383608999999999867e+00 2.162150000000000016e+00
4.040000000000000000e+03 6.038069242116807622e+00 9.179420000000000357e-01 2.470390000000000086e+00
4.060000000000000000e+03 6.027861534229191243e+00 1.701991000000000032e+00 2.476939999999999920e+00
4.080000000000000000e+03 6.377585911285868825e+00 1.859426999999999941e+00 2.251910000000000078e+00
4.100000000000000000e+03 6.313575201913019797e+00 1.010589999999999877e+00 2.375669999999999948e+00
4.120000000000000000e+03 6.520817895278375076e+00 1.649672999999999945e+00 2.336980000000000057e+00
4.140000000000000000e+03 6.317261325788394721e+00 1.337485000000000035e+00 2.283720000000000194e+00
4.160000000000000000e+03 6.128149409434716866e+00 1.044086000000000070e+00 2.377990000000000048e+00
4.180000000000000000e+03 6.052233444101401183e+00 1.581431000000000031e+00 2.255160000000000053e+00
4.200000000000000000e+03 5.971747357373418552e+00 9.822379999999999445e-01 2.387259999999999938e+00
4.220000000000000000e+03 5.900582895603837308e+00 1.476614000000000093e+00 2.405489999999999906e+00
4.240000000000000000e+03 5.914527597618885579e+00 1.260326000000000057e+00 2.404230000000000089e+00
4.260000000000000000e+03 6.055477156494046831e+00 1.514387999999999845e+00 2.612589999999999968e+00
4.280000000000000000e+03 6.339303287921748797e+00 2.042374999999999829e+00 2.571979999999999933e+00
4.300000000000000000e+03 6.066408754224495326e+00 1.895664000000000016e+00 2.374839999999999840e+00
4.320000000000000000e+03 6.249637423988019691e+00 1.418352999999999975e+00 2.369479999999999809e+00
4.340000000000000000e+03 6.325355238755641096e+00 1.066856999999999944e+00 2.344570000000000043e+00
4.360000000000000000e+03 6.487382728975878976e+00 1.630474999999999897e+00 2.367430000000000145e+00
4.380000000000000000e+03 6.493834498687231616e+00 1.279800999999999966e+00 2.293320000000000025e+00
4.400000000000000000e+03 6.471132664775635313e+00 1.613442999999999961e+00 2.537469999999999892e+00
4.420000000000000000e+03 6.711107855211428053e+00 1.745912999999999826e+00 2.520189999999999930e+00
4.440000000000000000e+03 6.662823872680851522e+00 1.808069999999999844e+00 2.416809999999999903e+00
4.460000000000000000e+03 6.510204175923865577e+00 1.740985000000000005e+00 2.457040000000000113e+00
4.480000000000000000e+03 6.546594474677849718e+00 1.774995000000000100e+00 2.280699999999999950e+00
4.500000000000000000e+03 6.744180789103662477e+00 1.251765999999999934e+00 2.160590000000000011e+00
4.520000000000000000e+03 6.523674907789750677e+00 9.730909999999999282e-01 2.451729999999999965e+00
4.540000000000000000e+03 6.717256317482306116e+00 1.577347000000000055e+00 2.382540000000000102e+00
4.560000000000000000e+03 6.476595283540789616e+00 1.369269000000000069e+00 2.300380000000000091e+00
4.580000000000000000e+03 6.582609874913241121e+00 1.131321999999999939e+00 2.464760000000000062e+00
4.600000000000000000e+03 6.544702477079723302e+00 1.876462000000000074e+00 2.604839999999999822e+00
4.620000000000000000e+03 6.361987693458257986e+00 1.818942999999999977e+00 2.368720000000000159e+00
4.640000000000000000e+03 6.778531070420605431e+00 1.243547999999999876e+00 2.269899999999999807e+00
4.660000000000000000e+03 6.643738289037409928e+00 1.172299999999999898e+00 2.189770000000000216e+00
4.680000000000000000e+03 6.424871616639011407e+00 8.496239999999999348e-01 2.647429999999999950e+00
4.700000000000000000e+03 6.517143654023437094e+00 2.116209000000000007e+00 2.517079999999999984e+00
4.720000000000000000e+03 6.423448528048291806e+00 1.713966000000000101e+00 2.289649999999999963e+00
4.740000000000000000e+03 6.340843996193178178e+00 1.174536000000000024e+00 2.312969999999999970e+00
4.760000000000000000e+03 6.324397831786785495e+00 1.422796999999999867e+00 2.469599999999999795e+00
4.780000000000000000e+03 6.211558873405495618e+00 1.710659999999999847e+00 2.349699999999999900e+00
4.800000000000000000e+03 6.516244813874158659e+00 8.373999999999999222e-01 2.253719999999999946e+00
4.820000000000000000e+03 6.458613414593152413e+00 1.142129999999999868e+00 2.351560000000000095e+00
4.840000000000000000e+03 5.837983726657450134e+00 9.889419999999999877e-01 2.252289999999999903e+00
4.860000000000000000e+03 6.117435959689850655e+00 1.271283999999999859e+00 2.239360000000000017e+00
4.880000000000000000e+03 6.109490961523116326e+00 1.025153999999999899e+00 2.347830000000000084e+00
4.900000000000000000e+03 6.121854176155411942e+00 8.861329999999999485e-01 2.563930000000000042e+00
4.920000000000000000e+03 6.212362047325955317e+00 1.900695999999999941e+00 2.413190000000000168e+00
0.000000000000000000e+00 1.708459158737456240e+00 2.929225999999999885e+00 4.875890000000000057e+00
2.000000000000000000e+01 2.129254567641300167e+00 2.913949999999999818e+00 4.543750000000000178e+00
4.000000000000000000e+01 2.390817218897096641e+00 2.991487999999999925e+00 3.596169999999999867e+00
6.000000000000000000e+01 2.703973531424507026e+00 2.507597999999999772e+00 3.393349999999999866e+00
8.000000000000000000e+01 2.778469049364121979e+00 2.488440999999999903e+00 3.568099999999999827e+00
1.000000000000000000e+02 2.517043966781542519e+00 2.529700000000000060e+00 3.098209999999999908e+00
1.200000000000000000e+02 2.614208898434160933e+00 2.377245999999999970e+00 3.559349999999999792e+00
1.400000000000000000e+02 2.786302674624140163e+00 2.754686999999999664e+00 3.049240000000000173e+00
1.600000000000000000e+02 2.898431807309540087e+00 2.137826999999999700e+00 3.146910000000000096e+00
1.800000000000000000e+02 2.950018998340746101e+00 2.218974000000000224e+00 3.093939999999999912e+00
2.000000000000000000e+02 2.948095690279925574e+00 2.247986000000000040e+00 3.632359999999999811e+00
2.200000000000000000e+02 3.619902772747973341e+00 2.736108999999999902e+00 3.458460000000000090e+00
2.400000000000000000e+02 3.952965622894994979e+00 2.525279999999999969e+00 3.136649999999999938e+00
2.600000000000000000e+02 3.631506815029017954e+00 2.409035999999999955e+00 2.800559999999999938e+00
2.800000000000000000e+02 3.490081940489752288e+00 1.948115999999999959e+00 3.004929999999999879e+00
3.000000000000000000e+02 3.779984536939867912e+00 2.006801999999999975e+00 2.442849999999999966e+00
3.200000000000000000e+02 3.953297843251255994e+00 1.602112999999999898e+00 3.009609999999999896e+00
3.400000000000000000e+02 4.117548275247547629e+00 2.170849999999999724e+00 3.097049999999999859e+00
3.600000000000000000e+02 4.112226297251697638e+00 2.183441000000000187e+00 3.006299999999999972e+00
3.800000000000000000e+02 3.995597294845937064e+00 2.071143999999999874e+00 2.776299999999999990e+00
4.000000000000000000e+02 3.996921242139896968e+00 1.724416999999999867e+00 2.759980000000000100e+00
4.200000000000000000e+02 3.915717241878607702e+00 1.982988999999999891e+00 2.619600000000000151e+00
4.400000000000000000e+02 3.739623289811670137e+00 1.861434000000000033e+00 2.707040000000000113e+00
4.600000000000000000e+02 4.059197316154791402e+00 1.830935999999999897e+00 2.845740000000000158e+00
4.800000000000000000e+02 3.834566112864273624e+00 1.794226999999999794e+00 2.957170000000000076e+00
5.000000000000000000e+02 4.280013790817712049e+00 1.949060999999999932e+00 2.623749999999999805e+00
5.200000000000000000e+02 3.952166345711967566e+00 1.592413999999999996e+00 2.668089999999999851e+00
5.400000000000000000e+02 3.718618816949614825e+00 1.763942999999999817e+00 2.879509999999999792e+00
5.600000000000000000e+02 3.455733327604003868e+00 2.085453000000000223e+00 2.974219999999999864e+00
0.000000000000000000e+00 1.794760498561995377e+00 3.151753000000000249e+00 5.715189999999999770e+00
2.000000000000000000e+01 2.353141355407008639e+00 3.053792000000000062e+00 4.451489999999999725e+00
4.000000000000000000e+01 2.636120613447265892e+00 3.008639999999999759e+00 3.120210000000000150e+00
6.000000000000000000e+01 2.417682058603975115e+00 2.526240000000000041e+00 4.597959999999999603e+00
8.000000000000000000e+01 2.357504962254085346e+00 2.969794000000000267e+00 4.475159999999999805e+00
1.000000000000000000e+02 2.757644054409910783e+00 2.892933000000000199e+00 3.961370000000000058e+00
1.200000000000000000e+02 2.747174377399630441e+00 2.733354999999999979e+00 4.140780000000000349e+00
1.400000000000000000e+02 3.355135151073047162e+00 2.896722000000000019e+00 3.434950000000000170e+00
1.600000000000000000e+02 3.387619024337215290e+00 2.556670999999999694e+00 3.102809999999999846e+00
1.800000000000000000e+02 3.783622582191562778e+00 2.524697999999999887e+00 2.750070000000000014e+00
2.000000000000000000e+02 3.816213369756205953e+00 2.310551000000000244e+00 4.421400000000000219e+00
2.200000000000000000e+02 3.700882589859032290e+00 3.117500999999999856e+00 3.182119999999999838e+00
2.400000000000000000e+02 3.735609661638982892e+00 2.745225000000000026e+00 5.006599999999999717e+00
2.600000000000000000e+02 4.406979406601131188e+00 3.156020999999999965e+00 3.737589999999999968e+00
2.800000000000000000e+02 3.511307774524566661e+00 2.508183999999999969e+00 3.741769999999999818e+00
3.000000000000000000e+02 3.511935045472496686e+00 2.677566999999999808e+00 3.609750000000000014e+00
3.200000000000000000e+02 3.468718517123420941e+00 2.648105000000000153e+00 4.262870000000000381e+00
3.400000000000000000e+02 3.815497377302613735e+00 3.122354999999999769e+00 4.551050000000000040e+00
3.600000000000000000e+02 3.471193189082178332e+00 2.983253999999999628e+00 4.486629999999999896e+00
3.800000000000000000e+02 3.262181515601284776e+00 3.018219000000000207e+00 3.325670000000000126e+00
4.000000000000000000e+02 3.325192527531056097e+00 2.616177999999999670e+00 3.275230000000000086e+00
4.200000000000000000e+02 3.563944124889375953e+00 2.777439000000000213e+00 3.362140000000000128e+00
4.400000000000000000e+02 3.929444534128279098e+00 2.648094999999999644e+00 3.179660000000000153e+00
4.600000000000000000e+02 3.867548589165241690e+00 2.467732999999999954e+00 3.211460000000000203e+00
4.800000000000000000e+02 3.321319829361446985e+00 2.436405999999999850e+00 2.953260000000000218e+00
5.000000000000000000e+02 3.441624128387937187e+00 2.352441999999999922e+00 2.968319999999999848e+00
5.200000000000000000e+02 3.428484567778594894e+00 2.469729000000000063e+00 2.970909999999999940e+00
5.400000000000000000e+02 3.417606369797622001e+00 2.351029999999999731e+00 3.166619999999999990e+00
5.600000000000000000e+02 3.215305153020402873e+00 2.602886999999999951e+00 2.996189999999999909e+00
0.000000000000000000e+00 7.190043293587321527e-01 3.160325999999999969e+00 5.260880000000000223e+00
2.000000000000000000e+01 2.224252964193842885e+00 3.148887999999999909e+00 5.923420000000000130e+00
4.000000000000000000e+01 2.079567776323024031e+00 3.301010999999999918e+00 5.473700000000000010e+00
6.000000000000000000e+01 1.537488804346219817e+00 3.180091000000000001e+00 5.193170000000000286e+00
8.000000000000000000e+01 1.306745672401727454e+00 3.150654000000000288e+00 5.134220000000000006e+00
1.000000000000000000e+02 2.194507262964419780e+00 3.049110999999999905e+00 4.311819999999999986e+00
1.200000000000000000e+02 2.652779129602515162e+00 2.882565999999999740e+00 4.044179999999999886e+00
1.400000000000000000e+02 2.921658013099315720e+00 3.006305000000000227e+00 3.332650000000000112e+00
1.600000000000000000e+02 3.244129048585152386e+00 2.524821000000000204e+00 3.012719999999999843e+00
1.800000000000000000e+02 3.113437748482613010e+00 2.549566999999999695e+00 3.332949999999999857e+00
2.000000000000000000e+02 2.962033392472199989e+00 2.678256000000000192e+00 4.615149999999999864e+00
2.200000000000000000e+02 2.051562030971449513e+00 3.060360999999999887e+00 6.135819999999999830e+00
2.400000000000000000e+02 3.828958795414907801e+00 3.323413999999999646e+00 3.418019999999999836e+00
2.600000000000000000e+02 3.501394535811795716e+00 2.771523999999999877e+00 2.114020000000000010e+00
2.800000000000000000e+02 3.734406141585143057e+00 1.659091000000000093e+00 2.683910000000000018e+00
3.000000000000000000e+02 4.213347653126309211e+00 2.562197999999999976e+00 2.022370000000000001e+00
3.200000000000000000e+02 4.073306181766506384e+00 1.592608000000000024e+00 2.382849999999999913e+00
3.400000000000000000e+02 4.183795462576450852e+00 2.346896000000000093e+00 2.677799999999999958e+00
3.600000000000000000e+02 4.070240674956862037e+00 2.308875000000000011e+00 2.848790000000000155e+00
3.800000000000000000e+02 4.341057119462408131e+00 2.408812999999999871e+00 2.884489999999999998e+00
4.000000000000000000e+02 4.710275911207554955e+00 2.541567999999999827e+00 2.926829999999999821e+00
4.200000000000000000e+02 4.401768464052429053e+00 2.653688999999999965e+00 3.568169999999999842e+00
4.400000000000000000e+02 3.998144379381272540e+00 2.847051999999999694e+00 3.727440000000000087e+00
4.600000000000000000e+02 3.598291321932597153e+00 2.783401000000000014e+00 4.118280000000000385e+00
4.800000000000000000e+02 4.032020597348966007e+00 3.050441000000000180e+00 2.975940000000000030e+00
5.000000000000000000e+02 3.742898048163908697e+00 2.427866999999999997e+00 2.516750000000000043e+00
5.200000000000000000e+02 3.385250509859752732e+00 2.448253999999999930e+00 3.887950000000000017e+00
5.400000000000000000e+02 3.524779822510710758e+00 2.860964000000000063e+00 3.129480000000000040e+00
5.600000000000000000e+02 4.332012829837895929e+00 2.640337999999999852e+00 2.904949999999999921e+00
6.000000000000000000e+00 2.276938659943450460e+00 3.043241000000000085e+00 4.220086874982943215e+00
8.000000000000000000e+00 2.638979475865017132e+00 3.061554000000000109e+00 4.601850233817899927e+00
1.000000000000000000e+01 2.638979475865017132e+00 2.906668999999999947e+00 4.601850233817899927e+00
1.200000000000000000e+01 2.903500874467218384e+00 2.661805999999999894e+00 4.084869853471827739e+00
1.400000000000000000e+01 2.903500874467218384e+00 2.573185999999999751e+00 4.084869853471827739e+00
1.600000000000000000e+01 2.973197114648454598e+00 2.567461999999999911e+00 3.029944732623936154e+00
1.800000000000000000e+01 3.367325073838030924e+00 2.460555999999999965e+00 3.179942698503256615e+00
2.000000000000000000e+01 3.794102516771417299e+00 2.197961999999999971e+00 3.063783562964759177e+00
2.200000000000000000e+01 4.089976057709307611e+00 2.011020999999999948e+00 2.767454979150796301e+00
2.400000000000000000e+01 4.172860089115433269e+00 2.056010999999999811e+00 2.627497309196233477e+00
2.600000000000000000e+01 4.182943542496796674e+00 2.109957999999999778e+00 2.613283564079697641e+00
2.800000000000000000e+01 4.351232363432486316e+00 1.972458000000000045e+00 2.639431754132960162e+00
3.000000000000000000e+01 4.649308145259939629e+00 1.709461000000000119e+00 2.596875969609436563e+00
3.200000000000000000e+01 4.908098882900262083e+00 1.598719999999999919e+00 2.497910532277218376e+00
3.400000000000000000e+01 5.032180056807241897e+00 1.782194000000000056e+00 2.469389070233317884e+00
3.600000000000000000e+01 5.043261043493027174e+00 2.023779999999999912e+00 2.555114167924779078e+00
3.800000000000000000e+01 5.099254024468215185e+00 2.128461999999999854e+00 2.715482737348192899e+00
4.000000000000000000e+01 5.291471330817232754e+00 2.069892999999999983e+00 2.847779901971583261e+00
4.200000000000000000e+01 5.578501263063932569e+00 2.036611999999999867e+00 2.793139889138525067e+00
4.400000000000000000e+01 5.692779446377314478e+00 2.108064999999999856e+00 2.687740932673137184e+00
4.600000000000000000e+01 5.529367009960809654e+00 2.234906999999999755e+00 2.794912881776759672e+00
4.800000000000000000e+01 5.529367009960809654e+00 2.350044999999999717e+00 2.794912881776759672e+00
5.000000000000000000e+01 5.386600819931040895e+00 2.305401999999999951e+00 3.163487164164199061e+00
5.200000000000000000e+01 5.483318809599960098e+00 2.185852999999999824e+00 2.997773232789282538e+00
5.400000000000000000e+01 5.549221492282187640e+00 2.145699000000000023e+00 2.689317593420125441e+00
5.600000000000000000e+01 5.542452231053430545e+00 2.292665999999999649e+00 2.666620403194135402e+00
5.800000000000000000e+01 5.542452231053430545e+00 2.527803000000000022e+00 2.666620403194135402e+00
6.000000000000000000e+01 5.554325007257864044e+00 2.615832000000000157e+00 3.077343534109141299e+00
6.200000000000000000e+01 5.604664088120741461e+00 2.479879999999999640e+00 3.145101916424298594e+00
6.400000000000000000e+01 5.657418559645428502e+00 2.321280999999999928e+00 2.983488173763477302e+00
6.600000000000000000e+01 5.655826808489261559e+00 2.291284000000000098e+00 2.836950845710326963e+00
6.800000000000000000e+01 5.655826808489261559e+00 2.301884999999999959e+00 2.836950845710326963e+00
7.000000000000000000e+01 5.493098633310848911e+00 2.277382000000000239e+00 2.866638616966423747e+00
7.200000000000000000e+01 4.980562284493049496e+00 2.173801000000000094e+00 2.880270026636697178e+00
7.400000000000000000e+01 4.980562284493049496e+00 2.055283000000000193e+00 2.880270026636697178e+00
7.600000000000000000e+01 4.937306467073195648e+00 1.999676999999999927e+00 2.772530002853688558e+00
7.800000000000000000e+01 5.041430251195119894e+00 1.988753999999999911e+00 2.639826870113958002e+00
8.000000000000000000e+01 4.843076870553963076e+00 2.003388999999999864e+00 2.651676980450288212e+00
8.200000000000000000e+01 4.522682947538704923e+00 2.099024000000000001e+00 2.641301808425816411e+00
8.400000000000000000e+01 4.268840301847900420e+00 2.226906999999999748e+00 2.668610931504344475e+00
8.600000000000000000e+01 4.165758856943394761e+00 2.335046999999999873e+00 2.775780585979872761e+00
8.800000000000000000e+01 4.115434296346144549e+00 2.352584999999999926e+00 2.879861282760607377e+00
9.000000000000000000e+01 4.010870144665329207e+00 2.297846999999999973e+00 2.873606321425793197e+00
9.200000000000000000e+01 3.834569744208387032e+00 2.249067000000000149e+00 2.796448305059231032e+00
9.400000000000000000e+01 3.767359721024863273e+00 2.217584999999999695e+00 2.784255417300902646e+00
9.600000000000000000e+01 3.877809331128515336e+00 2.198479999999999990e+00 2.818439810751218300e+00
2.000000000000000000e+00 2.201037754865949658e+00 3.494371000000000116e+00 6.470232695601470851e+00
4.000000000000000000e+00 2.046172511105218028e+00 3.508446000000000176e+00 6.851818644909160483e+00
6.000000000000000000e+00 2.046172511105218028e+00 3.470136000000000109e+00 6.851818644909160483e+00
8.000000000000000000e+00 2.288881331819345277e+00 3.431238999999999706e+00 7.061882539606708420e+00
1.000000000000000000e+01 5.332819425742198582e+00 3.495425000000000004e+00 6.848750316855661602e+00
1.200000000000000000e+01 5.688565557744687418e+00 3.527198000000000278e+00 6.724276134703333518e+00
1.400000000000000000e+01 3.817821470646398208e+00 3.484026000000000067e+00 7.162902269891274543e+00
1.600000000000000000e+01 2.663125699868947205e+00 3.347814999999999763e+00 6.627151790406654364e+00
1.800000000000000000e+01 2.675328482247731898e+00 3.258490000000000109e+00 5.835935378524586881e+00
2.000000000000000000e+01 2.832042406911415622e+00 3.291498999999999953e+00 5.624067699272520038e+00
2.200000000000000000e+01 2.933288371058090593e+00 3.291640000000000121e+00 5.805447745510523561e+00
2.400000000000000000e+01 3.300321244933932530e+00 3.270691000000000237e+00 5.471181607664449942e+00
2.600000000000000000e+01 2.770036100449040806e+00 3.137138999999999900e+00 4.993605264192947146e+00
2.800000000000000000e+01 2.978130357928820526e+00 3.008900999999999826e+00 4.345745347343638265e+00
3.000000000000000000e+01 3.155556956652133760e+00 2.806321000000000065e+00 3.829527334952926410e+00
3.200000000000000000e+01 3.296137056731211601e+00 2.639574999999999783e+00 3.523116563840657633e+00
3.400000000000000000e+01 3.409613520128543129e+00 2.609456999999999915e+00 3.298904873555594364e+00
3.600000000000000000e+01 3.436055456817716180e+00 2.561672999999999867e+00 3.121309870940495390e+00
3.800000000000000000e+01 3.395955445239481563e+00 2.441449999999999676e+00 3.025593046085978788e+00
4.000000000000000000e+01 3.395955445239481563e+00 2.309248000000000189e+00 3.025593046085978788e+00
4.200000000000000000e+01 3.546729833189755876e+00 2.306294999999999984e+00 3.013376318498056872e+00
4.400000000000000000e+01 3.731790211110391109e+00 2.474999999999999645e+00 2.937574870820216955e+00
4.600000000000000000e+01 3.792391340986696058e+00 2.660013999999999879e+00 3.027506280250074955e+00
4.800000000000000000e+01 3.792391340986696058e+00 2.711492999999999931e+00 3.027506280250074955e+00
5.000000000000000000e+01 3.560171829142272149e+00 2.601573000000000135e+00 3.606197128658320317e+00
5.200000000000000000e+01 3.847634380378391672e+00 2.484218000000000259e+00 3.539586438767033272e+00
5.400000000000000000e+01 3.985461079193381551e+00 2.463872000000000284e+00 3.284498460804551989e+00
5.600000000000000000e+01 3.995083913670385289e+00 2.511299000000000170e+00 3.108820553002960452e+00
5.800000000000000000e+01 3.866614828358270639e+00 2.521638000000000268e+00 3.151755846219562063e+00
6.000000000000000000e+01 3.855345058997980967e+00 2.468310999999999922e+00 3.241396363511302781e+00
6.200000000000000000e+01 3.934191776571249743e+00 2.452739999999999920e+00 3.198053513163176653e+00
6.400000000000000000e+01 4.040714500147373656e+00 2.463911999999999658e+00 3.114962555126042698e+00
6.600000000000000000e+01 4.071436158033378661e+00 2.444289999999999630e+00 3.093207849609100446e+00
6.800000000000000000e+01 3.966989348683028105e+00 2.360496999999999623e+00 3.097469152662038372e+00
7.000000000000000000e+01 3.878425073007648827e+00 2.283617000000000008e+00 3.050286529642099342e+00
7.200000000000000000e+01 3.997547454498851849e+00 2.270326999999999984e+00 3.017171247983987836e+00
7.400000000000000000e+01 4.118624761967655701e+00 2.278197999999999723e+00 2.979292836161155478e+00
7.600000000000000000e+01 4.004250412824974070e+00 2.253573000000000270e+00 2.931305831418477670e+00
7.800000000000000000e+01 3.846517245233653792e+00 2.228334999999999955e+00 2.884305420980272761e+00
8.000000000000000000e+01 3.911343278351470332e+00 2.222506000000000093e+00 2.858309803731862608e+00
8.200000000000000000e+01 4.116037750092411684e+00 2.192445000000000199e+00 2.827061063299980859e+00
8.400000000000000000e+01 4.189489227362907187e+00 2.156184999999999796e+00 2.773294791179578667e+00
8.600000000000000000e+01 4.125438624581732050e+00 2.102971000000000146e+00 2.734917394099813048e+00
8.800000000000000000e+01 4.092027964699224363e+00 2.066129999999999800e+00 2.726696716347787319e+00
9.000000000000000000e+01 4.092027964699224363e+00 2.059747999999999912e+00 2.726696716347787319e+00
9.200000000000000000e+01 4.242743671635236247e+00 2.044694999999999929e+00 2.713385365632294377e+00
9.400000000000000000e+01 4.202928421661431102e+00 1.967696000000000112e+00 2.692264692139574755e+00
9.600000000000000000e+01 4.090690374229660087e+00 1.921281999999999934e+00 2.670507067830075965e+00
2.000000000000000000e+00 8.416586698104738806e-01 3.236924000000000134e+00 5.815336335917087318e+00
4.000000000000000000e+00 1.250173361793488924e+00 3.082308999999999966e+00 5.721355559529303747e+00
6.000000000000000000e+00 1.284605163137990447e+00 2.923116999999999965e+00 5.042588533234107828e+00
8.000000000000000000e+00 1.361962022656763693e+00 2.828738999999999670e+00 4.280521826641643379e+00
1.000000000000000000e+01 1.729406913026725112e+00 2.845882000000000023e+00 3.956625711577781424e+00
1.200000000000000000e+01 2.140937173248275371e+00 2.759476000000000262e+00 3.879485586713381728e+00
1.400000000000000000e+01 2.357168409156334743e+00 2.672201000000000271e+00 3.708851599701377566e+00
1.600000000000000000e+01 2.446187495501100706e+00 2.649961999999999929e+00 3.534982495698626437e+00
1.800000000000000000e+01 2.552812056631539761e+00 2.616960999999999871e+00 3.513501250198252990e+00
2.000000000000000000e+01 2.662347233488600029e+00 2.584776999999999880e+00 3.517138050524268866e+00
2.200000000000000000e+01 2.795306046892235941e+00 2.654078999999999855e+00 3.416527561872838792e+00
2.400000000000000000e+01 2.852116542315740411e+00 2.746646000000000143e+00 3.381292069109454790e+00
2.600000000000000000e+01 2.863625381128303893e+00 2.672393000000000018e+00 3.501657243936334041e+00
2.800000000000000000e+01 2.993854572219542653e+00 2.463112999999999886e+00 3.498881799578128060e+00
3.000000000000000000e+01 2.993854572219542653e+00 2.250021999999999966e+00 3.498881799578128060e+00
3.200000000000000000e+01 3.110728838887265368e+00 2.170066999999999968e+00 2.898710022351051574e+00
3.400000000000000000e+01 3.110728838887265368e+00 2.246923999999999921e+00 2.898710022351051574e+00
3.600000000000000000e+01 3.252211988906653861e+00 2.283056000000000196e+00 2.855719254465512780e+00
3.800000000000000000e+01 3.443627331739623987e+00 2.207329999999999792e+00 2.911561655363819501e+00
4.000000000000000000e+01 3.655356973578767654e+00 2.146697000000000077e+00 2.944695436083490048e+00
4.200000000000000000e+01 3.760540992024286044e+00 2.257762999999999742e+00 2.981836433009326992e+00
4.400000000000000000e+01 3.804363190174665288e+00 2.351538999999999824e+00 3.048772182534903674e+00
4.600000000000000000e+01 3.947345110201842200e+00 2.263328000000000007e+00 3.101555715270458258e+00
4.800000000000000000e+01 4.187689077566696838e+00 2.045055000000000067e+00 3.049843726166699742e+00
5.000000000000000000e+01 4.270277140323582188e+00 1.862439999999999873e+00 2.943626680185237099e+00
5.200000000000000000e+01 4.169295180513001853e+00 1.845701999999999954e+00 2.850135838294776125e+00
5.400000000000000000e+01 4.063691002344597791e+00 1.893100999999999923e+00 2.769823555197411302e+00
5.600000000000000000e+01 4.037509248131280870e+00 1.859903000000000084e+00 2.711380677336664213e+00
5.800000000000000000e+01 4.060543756549161110e+00 1.818423999999999818e+00 2.669817213233000697e+00
6.000000000000000000e+01 4.091288632638529599e+00 1.975175999999999821e+00 2.658050214585479409e+00
6.200000000000000000e+01 4.122962754415168796e+00 2.316295999999999911e+00 2.726114266976636280e+00
6.400000000000000000e+01 4.129737502095021995e+00 2.579085000000000072e+00 2.910935430453238215e+00
6.600000000000000000e+01 4.121367221479033560e+00 2.630363000000000007e+00 3.179433222102572287e+00
6.800000000000000000e+01 4.112035841108744982e+00 2.535277999999999921e+00 3.367706277402166215e+00
7.000000000000000000e+01 4.075249013408810406e+00 2.424908999999999981e+00 3.298514390786759343e+00
7.200000000000000000e+01 3.992119077736817623e+00 2.322709999999999830e+00 3.072038319995528344e+00
7.400000000000000000e+01 3.839748070190129425e+00 2.283097999999999850e+00 2.887906067539017130e+00
7.600000000000000000e+01 3.806135517586052064e+00 2.233787999999999663e+00 2.872122675422961624e+00
7.800000000000000000e+01 3.992503351542846524e+00 2.096610000000000085e+00 2.914890422286398053e+00
8.000000000000000000e+01 4.207099843843779219e+00 1.972125999999999824e+00 2.844371145421106029e+00
8.200000000000000000e+01 4.115895108051803142e+00 2.086662000000000017e+00 2.734868561198405157e+00
8.400000000000000000e+01 3.834307828189633227e+00 2.382022000000000084e+00 2.736617608375460531e+00
8.600000000000000000e+01 3.821183445743503437e+00 2.529544999999999710e+00 2.970324999150925294e+00
8.800000000000000000e+01 4.212167132401988923e+00 2.493631999999999849e+00 3.213949947713230504e+00
9.000000000000000000e+01 4.628113487939581105e+00 2.471659999999999968e+00 3.133241531265509749e+00
9.200000000000000000e+01 4.735413544350281612e+00 2.488554999999999851e+00 2.997933236239594290e+00
9.400000000000000000e+01 4.559169032404591704e+00 2.330100999999999978e+00 2.980065156984988750e+00
9.600000000000000000e+01 4.412998342116447148e+00 2.075626999999999889e+00 2.891480137656385896e+00
2.000000000000000000e+00 2.602036647502042221e+00 3.270836000000000077e+00 4.887464033501013105e+00
4.000000000000000000e+00 2.435814747981095874e+00 3.317954000000000292e+00 5.392160438944840983e+00
6.000000000000000000e+00 2.681379947540087461e+00 3.360114999999999519e+00 6.042868018959883791e+00
8.000000000000000000e+00 2.794939870642850543e+00 3.348303999999999725e+00 6.346186979247048221e+00
1.000000000000000000e+01 2.666808035986597769e+00 3.384140999999999622e+00 6.050722249312146417e+00
1.200000000000000000e+01 2.219211360034035962e+00 3.361206000000000138e+00 5.644130386633728236e+00
1.400000000000000000e+01 1.888645461085072474e+00 3.285027999999999615e+00 5.484099058551128003e+00
1.600000000000000000e+01 1.768692698512126071e+00 3.227142999999999873e+00 5.584769306170170644e+00
1.800000000000000000e+01 1.578350905754618561e+00 3.233030999999999544e+00 5.420323022681407643e+00
2.000000000000000000e+01 1.584428558732283721e+00 3.216497999999999635e+00 5.199179363744973692e+00
2.200000000000000000e+01 1.625386781210425680e+00 3.185402999999999984e+00 4.927514453708203845e+00
2.400000000000000000e+01 1.631811313639540240e+00 3.235209000000000223e+00 4.869630906902692402e+00
2.600000000000000000e+01 1.564269837462836543e+00 3.307501000000000246e+00 5.130836757485221611e+00
2.800000000000000000e+01 1.376046553666758765e+00 3.348794999999999966e+00 5.513049790398536487e+00
3.000000000000000000e+01 1.458532575348788995e+00 3.362950999999999802e+00 5.743263227467306109e+00
3.200000000000000000e+01 2.302679238152371521e+00 3.392957000000000001e+00 5.758608363658971996e+00
3.400000000000000000e+01 2.431840436131667893e+00 3.414946999999999733e+00 5.770216890051259817e+00
3.600000000000000000e+01 2.435267735929866895e+00 3.327437999999999896e+00 5.951978982396852302e+00
3.800000000000000000e+01 2.860868729121412990e+00 3.074710999999999750e+00 5.559338846649246157e+00
4.000000000000000000e+01 3.407242218691726166e+00 2.956261000000000028e+00 4.277492323598867330e+00
4.200000000000000000e+01 3.516781900953081852e+00 3.028531000000000084e+00 3.664016491110551943e+00
4.400000000000000000e+01 3.616038445250318034e+00 3.071668999999999983e+00 4.009678788994865073e+00
4.600000000000000000e+01 3.911588073555815281e+00 2.930210999999999899e+00 4.344172616980524815e+00
4.800000000000000000e+01 4.074786915769725404e+00 2.677418999999999993e+00 3.749930434058797335e+00
5.000000000000000000e+01 4.014637374821384164e+00 2.479951999999999934e+00 3.090630913646907008e+00
5.200000000000000000e+01 3.992018715456072453e+00 2.421686999999999923e+00 2.925672177121406037e+00
5.400000000000000000e+01 4.160772980973012736e+00 2.488704999999999945e+00 2.937873155584528551e+00
5.600000000000000000e+01 4.261314047797398530e+00 2.499825999999999659e+00 2.897350058102013737e+00
5.800000000000000000e+01 4.156107714385213647e+00 2.402542999999999651e+00 2.833362043760055293e+00
6.000000000000000000e+01 3.990927593777117810e+00 2.306311000000000000e+00 2.757078919326951372e+00
6.200000000000000000e+01 3.949435272335498404e+00 2.286735999999999880e+00 2.718336740465640222e+00
6.400000000000000000e+01 4.052717673495664030e+00 2.304395999999999667e+00 2.737055862591514011e+00
6.600000000000000000e+01 4.052717673495664030e+00 2.364895999999999887e+00 2.737055862591514011e+00
6.800000000000000000e+01 4.224812132012965904e+00 2.476766000000000023e+00 2.808550409230383238e+00
7.000000000000000000e+01 4.085595699923033841e+00 2.562616999999999923e+00 2.891127878795537676e+00
7.200000000000000000e+01 3.970735613377503359e+00 2.544316999999999940e+00 2.983416140938316641e+00
7.400000000000000000e+01 4.037660825698811351e+00 2.410455999999999932e+00 2.990848029943621977e+00
7.600000000000000000e+01 4.211894898833525858e+00 2.267119000000000106e+00 2.854315114423090716e+00
7.800000000000000000e+01 4.275656451378011980e+00 2.178411000000000097e+00 2.716281955578201401e+00
8.000000000000000000e+01 4.148790217664313218e+00 2.109855000000000036e+00 2.677198955583566242e+00
8.200000000000000000e+01 3.999268948517534117e+00 2.065894999999999815e+00 2.681293573415819420e+00
8.400000000000000000e+01 4.008148415586989088e+00 2.111393000000000075e+00 2.676088372539603633e+00
8.600000000000000000e+01 4.109712865913824231e+00 2.255120999999999931e+00 2.696093228189746949e+00
8.800000000000000000e+01 4.165430993932701220e+00 2.438067999999999902e+00 2.797035170612259591e+00
9.000000000000000000e+01 4.118403582167074362e+00 2.582740000000000258e+00 2.942290403296659473e+00
9.200000000000000000e+01 4.102967125979787966e+00 2.592146000000000061e+00 3.028752439183030276e+00
9.400000000000000000e+01 4.146290965047137789e+00 2.470655999999999963e+00 2.976467604763605390e+00
9.600000000000000000e+01 4.158915681434749878e+00 2.356139999999999901e+00 2.840236639968545695e+00
2.000000000000000000e+00 9.561047572421524920e-01 3.184834999999999638e+00 4.765521093819154785e+00
4.000000000000000000e+00 8.581546519869668321e-01 3.230647999999999520e+00 5.057177276606966920e+00
6.000000000000000000e+00 1.154932174195785644e+00 3.223457999999999934e+00 5.379484877486532035e+00
8.000000000000000000e+00 1.424508621948499920e+00 3.155896999999999952e+00 5.660792408517052010e+00
1.000000000000000000e+01 2.273946456529611471e+00 3.227229999999999599e+00 5.379212470750368347e+00
1.200000000000000000e+01 2.273946456529611471e+00 3.293550999999999895e+00 5.379212470750368347e+00
1.400000000000000000e+01 3.019054744200949436e+00 3.313833999999999946e+00 5.712911150166871010e+00
1.600000000000000000e+01 2.424730270708566948e+00 3.346318000000000126e+00 5.889246287763540977e+00
1.800000000000000000e+01 2.139380404038558670e+00 3.382858999999999838e+00 5.788957866458648738e+00
2.000000000000000000e+01 1.834265491364549305e+00 3.388715000000000366e+00 5.862606206142847221e+00
2.200000000000000000e+01 2.783055399908074268e+00 3.363010000000000055e+00 5.796387020292916858e+00
2.400000000000000000e+01 3.002508033721456027e+00 3.415962000000000387e+00 5.684783783701982784e+00
2.600000000000000000e+01 2.959447792773325148e+00 3.462703000000000308e+00 6.154153015712287456e+00
2.800000000000000000e+01 3.245428626957996610e+00 3.496788999999999703e+00 6.767426578443762608e+00
3.000000000000000000e+01 3.638687405239839023e+00 3.459842000000000084e+00 6.841446489617363014e+00
3.200000000000000000e+01 2.791034185313733040e+00 3.374605999999999995e+00 6.664459050097132575e+00
3.400000000000000000e+01 1.310931584899970082e+00 3.397306000000000381e+00 5.909876006081921318e+00
3.600000000000000000e+01 1.613953241979993569e+00 3.442317000000000071e+00 5.597769870744300214e+00
3.800000000000000000e+01 1.154469407779021850e+00 3.444854000000000305e+00 6.297684118886142990e+00
4.000000000000000000e+01 2.969957431613439169e+00 3.384257999999999988e+00 6.369052200807717057e+00
4.200000000000000000e+01 2.339836680240755751e+00 3.324521999999999977e+00 6.104600373301629190e+00
4.400000000000000000e+01 1.833852069014504149e+00 3.294456999999999525e+00 5.537639191236491065e+00
4.600000000000000000e+01 1.833852069014504149e+00 3.256789000000000378e+00 5.537639191236491065e+00
4.800000000000000000e+01 1.776472023628182351e+00 3.178650999999999893e+00 5.064188425201752608e+00
5.000000000000000000e+01 2.369855577109680755e+00 3.081145999999999940e+00 4.770843216764275141e+00
5.200000000000000000e+01 2.469036053120585272e+00 3.016147000000000133e+00 4.349191290083851413e+00
5.400000000000000000e+01 2.344460582968980855e+00 3.002067000000000263e+00 3.960595425100536193e+00
5.600000000000000000e+01 2.455120036171126952e+00 2.990664999999999907e+00 3.765167421215182664e+00
5.800000000000000000e+01 2.594221282408904816e+00 2.972767000000000159e+00 3.716334714518085836e+00
6.000000000000000000e+01 2.579281489837693453e+00 2.948687000000000058e+00 3.708245205031344138e+00
6.200000000000000000e+01 2.535688143901519087e+00 2.917720000000000091e+00 3.676922132462814741e+00
6.400000000000000000e+01 2.618920649862080285e+00 2.857110999999999734e+00 3.617869492158308109e+00
6.600000000000000000e+01 2.880916781813338989e+00 2.826553999999999789e+00 3.505282871917078324e+00
6.800000000000000000e+01 2.939898090510205453e+00 2.813987000000000016e+00 3.483487079558484911e+00
7.000000000000000000e+01 2.767535157460557560e+00 2.750380999999999965e+00 3.516172531884025787e+00
7.200000000000000000e+01 2.699878139023270673e+00 2.642741000000000007e+00 3.424558470025299339e+00
7.400000000000000000e+01 2.699878139023270673e+00 2.597597999999999629e+00 3.424558470025299339e+00
7.600000000000000000e+01 2.980937599091391554e+00 2.598473999999999950e+00 3.240302980347759210e+00
7.800000000000000000e+01 3.089460644385138455e+00 2.564586999999999950e+00 3.286275672694242811e+00
8.000000000000000000e+01 3.011581173507619891e+00 2.510875999999999664e+00 3.290378606979997400e+00
8.200000000000000000e+01 2.889678521352216922e+00 2.514332000000000011e+00 3.194476816500143368e+00
8.400000000000000000e+01 2.864919070157556202e+00 2.572312000000000154e+00 3.148065653039875400e+00
8.600000000000000000e+01 2.946901173791509621e+00 2.642427999999999777e+00 3.212603182988147843e+00
8.800000000000000000e+01 3.039227852388704409e+00 2.747923000000000116e+00 3.342284845005474292e+00
9.000000000000000000e+01 3.022117976254286020e+00 2.880167000000000144e+00 3.475308544017182477e+00
9.200000000000000000e+01 2.941717166427731289e+00 2.972299999999999720e+00 3.547369902129136054e+00
9.400000000000000000e+01 2.863957355183475606e+00 2.972172999999999732e+00 3.610292845644179405e+00
9.600000000000000000e+01 2.808975739170919361e+00 2.908217000000000052e+00 3.684251749404936493e+00
2.000000000000000000e+00 5.770972943221702733e-01 3.114041000000000281e+00 5.158235432709997959e+00
4.000000000000000000e+00 1.808005414585403203e+00 3.219364999999999810e+00 4.981595101659907598e+00
6.000000000000000000e+00 1.631391069568273400e+00 3.339160999999999824e+00 5.202938276996797562e+00
8.000000000000000000e+00 1.612841667403228429e+00 3.336952000000000140e+00 6.150928125433205551e+00
1.000000000000000000e+01 4.093071012213450821e+00 3.307774000000000214e+00 6.404045036283006809e+00
1.200000000000000000e+01 2.470695094656877533e+00 2.987559000000000076e+00 6.175888081746309766e+00
1.400000000000000000e+01 2.505841444462658441e+00 2.464506000000000085e+00 4.290443431291286913e+00
1.600000000000000000e+01 3.040315634570816883e+00 2.086609000000000158e+00 2.719284004378253794e+00
1.800000000000000000e+01 3.302016436724421578e+00 2.236874999999999947e+00 2.509653754135408921e+00
2.000000000000000000e+01 3.412947215962311986e+00 2.570882000000000112e+00 2.744113098241072635e+00
2.200000000000000000e+01 3.399011311656244594e+00 2.562600999999999907e+00 2.881960774273846670e+00
2.400000000000000000e+01 3.338527000615404194e+00 2.479424999999999990e+00 2.762719316333833941e+00
2.600000000000000000e+01 3.514275532485240383e+00 2.478454999999999853e+00 2.702897853982921816e+00
2.800000000000000000e+01 3.869393646590805425e+00 2.661788999999999739e+00 2.863155197295684573e+00
3.000000000000000000e+01 4.051297071000706573e+00 2.873356999999999939e+00 3.163414892082702767e+00
3.200000000000000000e+01 4.097144781112468159e+00 2.954015000000000057e+00 3.465575041691268510e+00
3.400000000000000000e+01 4.164783442682161940e+00 2.836683999999999983e+00 3.596096255251139073e+00
3.600000000000000000e+01 4.278551292651833649e+00 2.465065000000000062e+00 3.397718316696014096e+00
3.800000000000000000e+01 4.218898955114465998e+00 2.216489999999999849e+00 2.795129606698810498e+00
4.000000000000000000e+01 4.218898955114465998e+00 2.255938999999999695e+00 2.795129606698810498e+00
4.200000000000000000e+01 4.155439102579848054e+00 2.343582999999999750e+00 2.579321186999586235e+00
4.400000000000000000e+01 4.168209811971641976e+00 2.344800999999999913e+00 2.655046864024906750e+00
4.600000000000000000e+01 4.064694259173140090e+00 2.259109999999999729e+00 2.659815092600472219e+00
4.800000000000000000e+01 3.869710312790614282e+00 2.090289999999999981e+00 2.605286706092607041e+00
5.000000000000000000e+01 3.731188608148710006e+00 1.934025000000000105e+00 2.527231172557907080e+00
5.200000000000000000e+01 3.735012228711462878e+00 1.868382999999999905e+00 2.487598851719211801e+00
5.400000000000000000e+01 3.816247863648579042e+00 1.907147999999999843e+00 2.501290032616508174e+00
5.600000000000000000e+01 3.858446862020849633e+00 1.941044999999999909e+00 2.523067541715198203e+00
5.800000000000000000e+01 3.806141675408200253e+00 1.937434000000000101e+00 2.528176086440261372e+00
6.000000000000000000e+01 3.722876438463269100e+00 2.001835999999999949e+00 2.526866714463822827e+00
6.200000000000000000e+01 3.661236380384124800e+00 2.095756999999999870e+00 2.551557541024398912e+00
6.400000000000000000e+01 3.630308841696800126e+00 2.210602999999999874e+00 2.587696262977382311e+00
6.600000000000000000e+01 3.575631502547385487e+00 2.239298999999999928e+00 2.614221256440739438e+00
6.800000000000000000e+01 3.482977968998020923e+00 2.277934000000000125e+00 2.606249491101795712e+00
7.000000000000000000e+01 3.437855634764972912e+00 2.271797000000000288e+00 2.636378120171046557e+00
7.200000000000000000e+01 3.471649129132448497e+00 2.212683999999999873e+00 2.717918374942844384e+00
7.400000000000000000e+01 3.437864585809671247e+00 2.212702999999999864e+00 2.691402942903195594e+00
7.600000000000000000e+01 3.437864585809671247e+00 2.293670999999999793e+00 2.691402942903195594e+00
7.800000000000000000e+01 3.364142869058690533e+00 2.286831999999999976e+00 2.648064596351136668e+00
8.000000000000000000e+01 3.364142869058690533e+00 2.193185999999999858e+00 2.648064596351136668e+00
8.200000000000000000e+01 3.452248281923326889e+00 2.140413000000000121e+00 2.730591036534061100e+00
8.400000000000000000e+01 3.354042511346746469e+00 2.264618000000000020e+00 2.678433374266030231e+00
8.600000000000000000e+01 3.295223271857215863e+00 2.346098999999999712e+00 2.723519939596083184e+00
8.800000000000000000e+01 3.378812626833318511e+00 2.245079000000000047e+00 2.857687156808397244e+00
9.000000000000000000e+01 3.462726508903666733e+00 2.095005000000000006e+00 2.837216578368248587e+00
9.200000000000000000e+01 3.445732830828418969e+00 2.115527000000000157e+00 2.636329369268188838e+00
9.400000000000000000e+01 3.462974189783838419e+00 2.124845000000000095e+00 2.554318376933315538e+00
9.600000000000000000e+01 3.526333446335360833e+00 2.137923999999999936e+00 2.606165237052843420e+00
2.000000000000000000e+00 9.362028391230498015e-01 3.231067999999999607e+00 5.045042081846763615e+00
4.000000000000000000e+00 5.494860514575216071e-01 3.218583999999999889e+00 5.337108315692806748e+00
6.000000000000000000e+00 2.101253406008762314e-01 3.066653999999999769e+00 5.493522570648415204e+00
8.000000000000000000e+00 6.376674101372603598e-01 2.921200999999999937e+00 5.034416680945518863e+00
1.000000000000000000e+01 1.478887137202550051e+00 2.966152000000000122e+00 4.483850901417461010e+00
1.200000000000000000e+01 1.798085714599248375e+00 3.013768999999999920e+00 4.545275771283693977e+00
1.400000000000000000e+01 9.225962140030243841e-01 2.948186999999999891e+00 4.808393893181316159e+00
1.600000000000000000e+01 1.274788031597637650e+00 2.837321999999999900e+00 4.464620003899588241e+00
1.800000000000000000e+01 1.414047408960794616e+00 2.805709999999999926e+00 4.054153222308835680e+00
2.000000000000000000e+01 1.641852450424396537e+00 2.877111000000000196e+00 4.027080241954492656e+00
2.200000000000000000e+01 1.641852450424396537e+00 2.986032999999999937e+00 4.027080241954492656e+00
2.400000000000000000e+01 2.164222240473144598e+00 2.925047999999999870e+00 4.249873390348020585e+00
2.600000000000000000e+01 2.164222240473144598e+00 2.781848000000000098e+00 4.249873390348020585e+00
2.800000000000000000e+01 1.674239243874802163e+00 2.802062999999999970e+00 3.965936625853257791e+00
3.000000000000000000e+01 1.712974430549377258e+00 2.957882999999999818e+00 3.970293055615693678e+00
3.200000000000000000e+01 2.187315167114467052e+00 3.062103999999999715e+00 4.153384977858913807e+00
3.400000000000000000e+01 2.347800089701882253e+00 3.015531999999999879e+00 4.329247320398709853e+00
3.600000000000000000e+01 2.242893003702666199e+00 2.875191000000000052e+00 4.173350911469289493e+00
3.800000000000000000e+01 2.443082310501694554e+00 2.782246999999999915e+00 3.774160317340723658e+00
4.000000000000000000e+01 2.798541837933226084e+00 2.800081999999999738e+00 3.425339802967916292e+00
4.200000000000000000e+01 2.995894175188245523e+00 2.864701000000000164e+00 3.411217330772035705e+00
4.400000000000000000e+01 3.002881175724613438e+00 2.845563999999999982e+00 3.586442422959372323e+00
4.600000000000000000e+01 3.045640595471672984e+00 2.716590000000000060e+00 3.551278532380767405e+00
4.800000000000000000e+01 3.212857450519076341e+00 2.580782000000000131e+00 3.228982391799332774e+00
5.000000000000000000e+01 3.314749480561756112e+00 2.537911999999999946e+00 3.064456367058572717e+00
5.200000000000000000e+01 3.330874086047723281e+00 2.573099000000000025e+00 3.105432302408441370e+00
5.400000000000000000e+01 3.367242855724490891e+00 2.596350000000000158e+00 3.110713283683852914e+00
5.600000000000000000e+01 3.412765199698774676e+00 2.550302999999999987e+00 3.027400038123895243e+00
5.800000000000000000e+01 3.409954121998396204e+00 2.492980000000000196e+00 2.955893668252388640e+00
6.000000000000000000e+01 3.409954121998396204e+00 2.545207999999999693e+00 2.955893668252388640e+00
6.200000000000000000e+01 3.395056879411669115e+00 2.643772999999999929e+00 2.962859507082955979e+00
6.400000000000000000e+01 3.375937706081312939e+00 2.677722999999999853e+00 3.020399747247565880e+00
6.600000000000000000e+01 3.340716536454174435e+00 2.698439000000000032e+00 3.082457600581873791e+00
6.800000000000000000e+01 3.161221125213407479e+00 2.761036999999999964e+00 3.137630022222808623e+00
7.000000000000000000e+01 3.048841401491417802e+00 2.811428000000000260e+00 3.335461102459747362e+00
7.200000000000000000e+01 2.878252988438841697e+00 2.786874000000000073e+00 3.557078037201864884e+00
7.400000000000000000e+01 2.789999673434670147e+00 2.768035000000000245e+00 3.500728580167367543e+00
7.600000000000000000e+01 2.848173684531398742e+00 2.789441000000000059e+00 3.293904455757779015e+00
7.800000000000000000e+01 2.944649077287867289e+00 2.828292000000000250e+00 3.348289974018168635e+00
8.000000000000000000e+01 2.968591591766176929e+00 2.863478999999999886e+00 3.587577089217532933e+00
8.200000000000000000e+01 2.897395145535520466e+00 2.834870000000000001e+00 3.690211223262741314e+00
8.400000000000000000e+01 2.829487134791322411e+00 2.761263999999999719e+00 3.462050165249503930e+00
8.600000000000000000e+01 2.829487134791322411e+00 2.713888999999999996e+00 3.462050165249503930e+00
8.800000000000000000e+01 2.915914614969092433e+00 2.713693000000000133e+00 3.107691543165816306e+00
9.000000000000000000e+01 2.947693145393031511e+00 2.792786999999999686e+00 3.214218026198757627e+00
9.200000000000000000e+01 2.901957314361351514e+00 2.838788000000000089e+00 3.346034931886313402e+00
9.400000000000000000e+01 2.880124305412267827e+00 2.744588000000000250e+00 3.380083386187041850e+00
9.600000000000000000e+01 2.994607936045795782e+00 2.555387999999999771e+00 3.240056999995228004e+00
2.000000000000000000e+00 1.050390952364768760e+00 3.132474999999999898e+00 5.557114853805429355e+00
4.000000000000000000e+00 3.079247342761802120e+00 2.939027999999999974e+00 4.869177896219885504e+00
6.000000000000000000e+00 3.785314542371318591e+00 2.972401999999999767e+00 3.696994117104506650e+00
8.000000000000000000e+00 3.580189240166090858e+00 3.110991000000000284e+00 3.673843577114436876e+00
1.000000000000000000e+01 3.298483915800744626e+00 3.189058000000000170e+00 4.610855459996889394e+00
1.200000000000000000e+01 3.890243699955741707e+00 2.996706999999999788e+00 5.102301404931563589e+00
1.400000000000000000e+01 4.681345944104091217e+00 2.773191999999999879e+00 4.190960746040638618e+00
1.600000000000000000e+01 4.681345944104091217e+00 2.707493999999999623e+00 4.190960746040638618e+00
1.800000000000000000e+01 4.590716246279656687e+00 2.811897000000000091e+00 3.313010026317914303e+00
2.000000000000000000e+01 4.122765698389827982e+00 3.054101999999999872e+00 3.499950555115142858e+00
2.200000000000000000e+01 4.122765698389827982e+00 3.163056000000000090e+00 3.499950555115142858e+00
2.400000000000000000e+01 5.460159244982685678e+00 3.124060000000000059e+00 4.353206077692095555e+00
2.600000000000000000e+01 5.392428123283838026e+00 2.916876000000000246e+00 4.207354302533462764e+00
2.800000000000000000e+01 4.699649142932062595e+00 2.833949000000000051e+00 3.626181796444726491e+00
3.000000000000000000e+01 4.511501755752713727e+00 2.958540999999999865e+00 3.373926807576019815e+00
3.200000000000000000e+01 5.002271756323664498e+00 3.081852000000000036e+00 3.756720219032930075e+00
3.400000000000000000e+01 5.478371997472433641e+00 3.095013999999999932e+00 4.098870724308919300e+00
3.600000000000000000e+01 5.507007308942022838e+00 3.054891999999999719e+00 4.058336237764679666e+00
3.800000000000000000e+01 5.281360539810545873e+00 2.963667000000000051e+00 3.822628926847087882e+00
4.000000000000000000e+01 5.137949940731263432e+00 2.837466000000000044e+00 3.745837241692375308e+00
4.200000000000000000e+01 5.352645916684219962e+00 2.762106000000000172e+00 3.444477441117611338e+00
4.400000000000000000e+01 5.553014679405997356e+00 2.818271999999999888e+00 3.127703300611007986e+00
4.600000000000000000e+01 5.668285794027786650e+00 2.789768000000000026e+00 3.084125289421303151e+00
4.800000000000000000e+01 5.787844103118062300e+00 2.677404000000000117e+00 3.107104733290400045e+00
5.000000000000000000e+01 5.855251954534884007e+00 2.617859000000000158e+00 3.052392491456600521e+00
5.200000000000000000e+01 5.795596124545657979e+00 2.587137000000000242e+00 3.010707961149820644e+00
5.400000000000000000e+01 5.793886376070399358e+00 2.603120999999999796e+00 2.917511021139131078e+00
5.600000000000000000e+01 5.853856061592672688e+00 2.722116999999999898e+00 2.914702210171651764e+00
5.800000000000000000e+01 5.932765473418728952e+00 2.817525999999999975e+00 3.071864658766362943e+00
6.000000000000000000e+01 5.980474247798252208e+00 2.790238999999999692e+00 3.222840186988037203e+00
6.200000000000000000e+01 6.047635637679737997e+00 2.749679999999999680e+00 3.156845936925077645e+00
6.400000000000000000e+01 6.110793342554632801e+00 2.799698999999999938e+00 3.044924883793303394e+00
6.600000000000000000e+01 6.142812165496660981e+00 2.941157999999999717e+00 3.101884923093569668e+00
6.800000000000000000e+01 6.191355127223522103e+00 2.983414999999999928e+00 3.371848828632887152e+00
7.000000000000000000e+01 6.240778881628492591e+00 2.896746999999999961e+00 3.586642597088289808e+00
7.200000000000000000e+01 6.266295633001322862e+00 2.789233999999999991e+00 3.447726413235451481e+00
7.400000000000000000e+01 6.200775451262147797e+00 2.762151999999999941e+00 3.169732805040459400e+00
7.600000000000000000e+01 6.105450938188289989e+00 2.786875999999999909e+00 3.149482902178194266e+00
7.800000000000000000e+01 6.026568130018906011e+00 2.757989999999999942e+00 3.340237598724040247e+00
8.000000000000000000e+01 6.010350433451402630e+00 2.631250999999999785e+00 3.329276174250570985e+00
8.200000000000000000e+01 6.083308244452268809e+00 2.422047000000000061e+00 3.031470335723063236e+00
8.400000000000000000e+01 6.101361581883607776e+00 2.211236999999999675e+00 2.851862579324140778e+00
8.600000000000000000e+01 6.087569288906345299e+00 2.132660000000000000e+00 2.721650177830882367e+00
8.800000000000000000e+01 6.148953196137782129e+00 2.158592999999999762e+00 2.619400648120882025e+00
9.000000000000000000e+01 6.225801705203187097e+00 2.200453999999999688e+00 2.611670716634250766e+00
9.200000000000000000e+01 6.172421967247449182e+00 2.223253999999999841e+00 2.664837205014122024e+00
9.400000000000000000e+01 5.994626789869097472e+00 2.258402999999999938e+00 2.701611005428362855e+00
9.600000000000000000e+01 5.979737077129107625e+00 2.371825999999999990e+00 2.705083643990573883e+00
2.000000000000000000e+00 9.821054800059549894e-01 2.605849000000000082e+00 4.255718054232991321e+00
4.000000000000000000e+00 1.512344413202962867e+00 2.727111999999999981e+00 3.988906761603540296e+00
6.000000000000000000e+00 1.583343933879958865e+00 2.940046999999999855e+00 3.990164822094245611e+00
8.000000000000000000e+00 1.330380225837927810e+00 3.000280000000000058e+00 4.375266429994968398e+00
1.000000000000000000e+01 1.209085081548166185e+00 2.992561000000000249e+00 4.578893627836313485e+00
1.200000000000000000e+01 1.173856876552880069e+00 2.924707999999999863e+00 4.526195735309851642e+00
1.400000000000000000e+01 1.383525685781216819e+00 2.918909000000000198e+00 4.502828304828945249e+00
1.600000000000000000e+01 2.238756500776921676e+00 3.071234999999999715e+00 4.431218029161755112e+00
1.800000000000000000e+01 2.234604000394437406e+00 3.202231000000000272e+00 4.597200680255640215e+00
2.000000000000000000e+01 2.516717189573081104e+00 3.202678999999999832e+00 5.021337432867263750e+00
2.200000000000000000e+01 2.537423369754333358e+00 3.105982000000000021e+00 5.286887636226532905e+00
2.400000000000000000e+01 2.537423369754333358e+00 2.987136999999999709e+00 5.286887636226532905e+00
2.600000000000000000e+01 2.883482560460239874e+00 2.934064999999999923e+00 3.950702816921889848e+00
2.800000000000000000e+01 3.197796395332804575e+00 2.904968999999999912e+00 3.305226574878142642e+00
3.000000000000000000e+01 3.280727351418926130e+00 2.850089999999999790e+00 3.302952078180609874e+00
3.200000000000000000e+01 3.115015463605925294e+00 2.750593999999999983e+00 3.555854759062471171e+00
3.400000000000000000e+01 2.966908287144707224e+00 2.581539000000000250e+00 3.497858634906298114e+00
3.600000000000000000e+01 3.336714590509223921e+00 2.322947000000000095e+00 2.999573746917704398e+00
3.800000000000000000e+01 3.592493356215176625e+00 2.158487000000000045e+00 2.567818980964449160e+00
4.000000000000000000e+01 3.675020221984465429e+00 2.180111000000000132e+00 2.455242356871920606e+00
4.200000000000000000e+01 3.633490888016450260e+00 2.328964000000000034e+00 2.515435842871368344e+00
4.400000000000000000e+01 3.608018688050460110e+00 2.413200999999999929e+00 2.618202538028275406e+00
4.600000000000000000e+01 3.665688183789919563e+00 2.245410999999999824e+00 2.610098140547597811e+00
4.800000000000000000e+01 3.731585113654325880e+00 2.108071999999999946e+00 2.497830284047953153e+00
5.000000000000000000e+01 3.758409858442024909e+00 2.125961000000000212e+00 2.463716799404523261e+00
5.200000000000000000e+01 3.735161033425060229e+00 2.291140999999999650e+00 2.525074559946102415e+00
5.400000000000000000e+01 3.640538993512767885e+00 2.524395000000000167e+00 2.658044241110910644e+00
5.600000000000000000e+01 3.596871748865994700e+00 2.550654999999999895e+00 2.862864050992186549e+00
5.800000000000000000e+01 3.565430785488308274e+00 2.400239000000000011e+00 2.922039323816103540e+00
6.000000000000000000e+01 3.471762560331960845e+00 2.243762999999999952e+00 2.714392885947194856e+00
6.200000000000000000e+01 3.384808578123624567e+00 2.295063999999999993e+00 2.559131345647433609e+00
6.400000000000000000e+01 3.386879282235070843e+00 2.444881999999999778e+00 2.616635243857451609e+00
6.600000000000000000e+01 3.453568597351598157e+00 2.504215999999999998e+00 2.802030182317688300e+00
6.800000000000000000e+01 3.485940462041219767e+00 2.393653999999999726e+00 2.907463097976048072e+00
7.000000000000000000e+01 3.421707540056497354e+00 2.114081000000000099e+00 2.787556490422472777e+00
7.200000000000000000e+01 3.363572785898556017e+00 1.835652000000000061e+00 2.573280030543097396e+00
7.400000000000000000e+01 3.363572785898556017e+00 1.634956999999999994e+00 2.573280030543097396e+00
7.600000000000000000e+01 3.529305300034881743e+00 1.595888999999999891e+00 2.412699372327859137e+00
7.800000000000000000e+01 3.556268393468887901e+00 1.644091999999999887e+00 2.380668230760138560e+00
8.000000000000000000e+01 3.463357069957710976e+00 1.722782999999999953e+00 2.379286912414402710e+00
8.200000000000000000e+01 3.388097908196380903e+00 1.817855999999999916e+00 2.443057565274047160e+00
8.400000000000000000e+01 3.389654553961692240e+00 1.903934000000000015e+00 2.530519043946377611e+00
8.600000000000000000e+01 3.442715528652288803e+00 1.939423999999999815e+00 2.577119478215923465e+00
8.800000000000000000e+01 3.477202828781994270e+00 1.914781999999999984e+00 2.556321220225368229e+00
9.000000000000000000e+01 3.492809646075003105e+00 1.870836999999999861e+00 2.515517915711034558e+00
9.200000000000000000e+01 3.500235196212727384e+00 1.878861999999999810e+00 2.475797517691022076e+00
9.400000000000000000e+01 3.479261319469397318e+00 1.884420999999999902e+00 2.478122237471052092e+00
9.600000000000000000e+01 3.464630000665149367e+00 1.872764999999999791e+00 2.508078808750398014e+00
2.000000000000000000e+00 1.674979091469905201e+00 3.068996999999999975e+00 4.766256005644056160e+00
4.000000000000000000e+00 1.282187723961233372e+00 3.093750000000000000e+00 4.705240312348982989e+00
6.000000000000000000e+00 1.132692504959370572e+00 3.109910000000000174e+00 4.747692255288413321e+00
8.000000000000000000e+00 1.132692504959370572e+00 3.053328000000000042e+00 4.747692255288413321e+00
1.000000000000000000e+01 2.424988884537821576e+00 3.064389999999999947e+00 4.321859885746757612e+00
1.200000000000000000e+01 2.382623821553425447e+00 3.093758999999999926e+00 4.102305865919927186e+00
1.400000000000000000e+01 1.866103775515597141e+00 3.152026999999999912e+00 4.452840350906885014e+00
1.600000000000000000e+01 1.479636764514070668e+00 3.236627000000000365e+00 4.938737272477348839e+00
1.800000000000000000e+01 1.508397658035169897e+00 3.295511000000000301e+00 5.423844900563514315e+00
2.000000000000000000e+01 1.508397658035169897e+00 3.330105999999999788e+00 5.423844900563514315e+00
2.200000000000000000e+01 2.439814535037884369e+00 3.330016999999999783e+00 5.225569166863332171e+00
2.400000000000000000e+01 2.413396769586218404e+00 3.276740000000000208e+00 5.205069050185827884e+00
2.600000000000000000e+01 2.173848667878989893e+00 3.199220999999999648e+00 5.329563962543420352e+00
2.800000000000000000e+01 2.196074032843925661e+00 3.127836000000000283e+00 5.217521619378961084e+00
3.000000000000000000e+01 2.592098352542846929e+00 3.076953999999999745e+00 4.716675279464104698e+00
3.200000000000000000e+01 2.859974694224547420e+00 2.998536999999999786e+00 4.090048176989309781e+00
3.400000000000000000e+01 2.988485817789834798e+00 2.928655000000000008e+00 3.795942151808689324e+00
3.600000000000000000e+01 3.171496420029388474e+00 2.970007999999999981e+00 3.980146584865851711e+00
3.800000000000000000e+01 3.244849292457265388e+00 3.121068000000000175e+00 4.330252263692351278e+00
4.000000000000000000e+01 3.012253977681009331e+00 3.291881000000000057e+00 4.653545623654105512e+00
4.200000000000000000e+01 2.730001496854569165e+00 3.376094000000000150e+00 5.133712160620484966e+00
4.400000000000000000e+01 2.784838982735408308e+00 3.405955999999999761e+00 5.777846955433539655e+00
4.600000000000000000e+01 2.986083572800213304e+00 3.424263999999999974e+00 6.208494782369836429e+00
4.800000000000000000e+01 2.683324989188128562e+00 3.414791000000000132e+00 6.250830428987073084e+00
5.000000000000000000e+01 2.039435756166255498e+00 3.400717000000000212e+00 5.984676971871072837e+00
5.200000000000000000e+01 1.506504388138695028e+00 3.378265999999999991e+00 5.965833183233535841e+00
5.400000000000000000e+01 7.936600458596294594e-01 3.397319999999999673e+00 6.102645180137452385e+00
5.600000000000000000e+01 7.177703329082972816e-01 3.425868999999999609e+00 6.149091583027765928e+00
5.800000000000000000e+01 1.846248104544247814e+00 3.465802000000000049e+00 6.042804723053724736e+00
6.000000000000000000e+01 2.625957197153037104e+00 3.472355999999999554e+00 6.019315544338422974e+00
6.200000000000000000e+01 1.947665318297806092e+00 3.448560999999999765e+00 6.318536980843711959e+00
6.400000000000000000e+01 1.947665318297806092e+00 3.432795999999999736e+00 6.318536980843711959e+00
6.600000000000000000e+01 1.916693387534104787e+00 3.437863000000000113e+00 6.138228112749261278e+00
6.800000000000000000e+01 1.862772342170568418e+00 3.441499999999999559e+00 6.262722476201989963e+00
7.000000000000000000e+01 3.385159556686655691e+00 3.445034999999999847e+00 6.028729125767012142e+00
7.200000000000000000e+01 3.796033017078157545e+00 3.442498999999999754e+00 6.007594455374005271e+00
7.400000000000000000e+01 3.565252058812303559e+00 3.466795000000000293e+00 6.395275843882174627e+00
7.600000000000000000e+01 3.796876707674743390e+00 3.496730000000000338e+00 6.693263615440153913e+00
7.800000000000000000e+01 6.363035027230634633e+00 3.518269000000000091e+00 6.879839215834216759e+00
8.000000000000000000e+01 7.677457699945734682e+00 3.517426999999999637e+00 6.860008085686349233e+00
8.200000000000000000e+01 5.387854446397201791e+00 3.516777000000000264e+00 6.800260961209397159e+00
8.400000000000000000e+01 3.546497584122083602e+00 3.514829999999999899e+00 6.843768115584806466e+00
8.600000000000000000e+01 3.546497584122083602e+00 3.505827000000000027e+00 6.843768115584806466e+00
8.800000000000000000e+01 4.243482417689000030e+00 3.508676000000000350e+00 6.677421054943766698e+00
9.000000000000000000e+01 2.735209795115486564e+00 3.506200999999999901e+00 6.663659356107396903e+00
9.200000000000000000e+01 1.958771130646559611e+00 3.489883999999999986e+00 6.703761275007297016e+00
9.400000000000000000e+01 2.018111005637154953e+00 3.431941000000000130e+00 6.402875663943064843e+00
9.600000000000000000e+01 2.440071953449419517e+00 3.388257999999999548e+00 5.999492249117166054e+00
2.000000000000000000e+00 1.383951265070288983e+00 3.350541999999999909e+00 4.914366187335320824e+00
4.000000000000000000e+00 1.093139365344492075e+00 3.362322999999999951e+00 5.307515752423319633e+00
6.000000000000000000e+00 9.703370678910759883e-01 3.288583000000000034e+00 5.618021896239698165e+00
8.000000000000000000e+00 1.017841166308904866e+00 3.216142999999999752e+00 5.644397579655723085e+00
1.000000000000000000e+01 9.082277759383071691e-01 3.244074999999999598e+00 5.232339630135244946e+00
1.200000000000000000e+01 9.495551184078065976e-01 3.263212000000000224e+00 4.850611485448140137e+00
1.400000000000000000e+01 1.106850627789194963e+00 3.279412999999999911e+00 5.032017310837371582e+00
1.600000000000000000e+01 1.137244848540116537e+00 3.299928999999999668e+00 5.550792934877400775e+00
1.800000000000000000e+01 8.731737314412271189e-01 3.392957000000000001e+00 5.716043762461755939e+00
2.000000000000000000e+01 1.084462134577585557e+00 3.476479000000000319e+00 5.818031134457647191e+00
2.200000000000000000e+01 1.713045523854154650e+00 3.491477999999999859e+00 6.220839812718423012e+00
2.400000000000000000e+01 2.057053348996042974e+00 3.473551999999999751e+00 6.466233091086822427e+00
2.600000000000000000e+01 2.426665090298967264e+00 3.470743999999999829e+00 6.452002826177515082e+00
2.800000000000000000e+01 2.903099533469477578e+00 3.528865999999999836e+00 6.365280252587774079e+00
3.000000000000000000e+01 3.598188358180137492e+00 3.569328999999999752e+00 6.678395319153235477e+00
3.200000000000000000e+01 4.223546411756212926e+00 3.562993999999999772e+00 7.108509923430616162e+00
3.400000000000000000e+01 4.223546411756212926e+00 3.532593999999999568e+00 7.108509923430616162e+00
3.600000000000000000e+01 4.450169651720127462e+00 3.526405999999999707e+00 6.963270529622149319e+00
3.800000000000000000e+01 3.363348076881205184e+00 3.547629999999999839e+00 6.640254579697436377e+00
4.000000000000000000e+01 3.283558843325323551e+00 3.544945000000000235e+00 6.777875111750886639e+00
4.200000000000000000e+01 3.526993955282545112e+00 3.531020999999999965e+00 7.078989432794066339e+00
4.400000000000000000e+01 3.872655747886392774e+00 3.517616999999999550e+00 7.106173790416954184e+00
4.600000000000000000e+01 3.741445620968470553e+00 3.521028000000000269e+00 6.974263774251492798e+00
4.800000000000000000e+01 3.337085680087099160e+00 3.540183999999999997e+00 6.986955838980970945e+00
5.000000000000000000e+01 8.004318753222589677e+00 3.549828999999999901e+00 7.277421623245351689e+00
5.200000000000000000e+01 8.229057869767666844e+00 3.510735999999999635e+00 7.025985066110135513e+00
5.400000000000000000e+01 8.435249731902247916e+00 3.470277999999999530e+00 6.638319327834364181e+00
5.600000000000000000e+01 8.245815095767945024e+00 3.490389999999999660e+00 6.363967266717422078e+00
5.800000000000000000e+01 7.333473643968550171e+00 3.523672999999999611e+00 6.569834988746778848e+00
6.000000000000000000e+01 6.736415577288291878e+00 3.517250999999999905e+00 7.066965573457062000e+00
6.200000000000000000e+01 3.427895351472169061e+00 3.482185000000000308e+00 7.060260984075822144e+00
6.400000000000000000e+01 4.311858219526847336e+00 3.467591999999999786e+00 6.522320140947397427e+00
6.600000000000000000e+01 4.673737849833644376e+00 3.527014999999999567e+00 5.905545495569689329e+00
6.800000000000000000e+01 5.067796922887509048e+00 3.560755000000000337e+00 6.050849015763449579e+00
7.000000000000000000e+01 5.628246788053590244e+00 3.546160999999999675e+00 6.720326106887889672e+00
7.200000000000000000e+01 5.628246788053590244e+00 3.497759000000000285e+00 6.720326106887889672e+00
7.400000000000000000e+01 4.587144074812624872e+00 3.492428999999999562e+00 6.364467206300014723e+00
7.600000000000000000e+01 4.587144074812624872e+00 3.526213000000000264e+00 6.364467206300014723e+00
7.800000000000000000e+01 4.540580821302558689e+00 3.533301999999999943e+00 6.343527076519714036e+00
8.000000000000000000e+01 4.608608383346560977e+00 3.469132000000000104e+00 6.760725869199649019e+00
8.200000000000000000e+01 4.145082770865440303e+00 3.412721999999999589e+00 6.497786024469229815e+00
8.400000000000000000e+01 4.109021379651085937e+00 3.419825000000000337e+00 5.897551400467517801e+00
8.600000000000000000e+01 4.689803405900154765e+00 3.472096999999999767e+00 5.722462021278565736e+00
8.800000000000000000e+01 4.860593747539161846e+00 3.473067000000000348e+00 6.106872069875787901e+00
9.000000000000000000e+01 5.550453217472523626e+00 3.462278999999999662e+00 6.483978654801370922e+00
9.200000000000000000e+01 5.369498175807656537e+00 3.504620000000000068e+00 6.302783499254919874e+00
9.400000000000000000e+01 5.369498175807656537e+00 3.532606000000000357e+00 6.302783499254919874e+00
9.600000000000000000e+01 4.886340000854045407e+00 3.528674999999999784e+00 6.500227037557619880e+00
2.000000000000000000e+00 1.233058563202095392e+00 2.984923999999999911e+00 4.317630905887505754e+00
4.000000000000000000e+00 1.003797509810063771e+00 3.065676999999999985e+00 4.307134870749643518e+00
6.000000000000000000e+00 7.878659388026310051e-01 3.128369000000000177e+00 4.526878861827397849e+00
8.000000000000000000e+00 9.582328074467482137e-01 3.105430000000000135e+00 4.861744133771539467e+00
1.000000000000000000e+01 9.692111913177292593e-01 3.101341999999999821e+00 4.836108458495154139e+00
1.200000000000000000e+01 8.446267785367413961e-01 3.115666000000000047e+00 4.711061871198601203e+00
1.400000000000000000e+01 9.106957047105728176e-01 3.229726999999999570e+00 4.546331361408702421e+00
1.600000000000000000e+01 1.048664318176314447e+00 3.355805000000000149e+00 4.889248067075564030e+00
1.800000000000000000e+01 1.276039217179946172e+00 3.402480999999999867e+00 5.660001835989291408e+00
2.000000000000000000e+01 1.691180529482591677e+00 3.371056000000000274e+00 5.933638177141333792e+00
2.200000000000000000e+01 1.373083829261576350e+00 3.283816999999999986e+00 5.822023608401203809e+00
2.400000000000000000e+01 1.631156382801701055e+00 3.283027999999999835e+00 5.173537718527859930e+00
2.600000000000000000e+01 2.108522562562608282e+00 3.366049999999999542e+00 4.891198903371824613e+00
2.800000000000000000e+01 2.315219876487597084e+00 3.440959000000000323e+00 5.451456326043608414e+00
3.000000000000000000e+01 2.315219876487597084e+00 3.452837999999999852e+00 5.451456326043608414e+00
3.200000000000000000e+01 1.962829007906363499e+00 3.390346000000000082e+00 6.392002794303033752e+00
3.400000000000000000e+01 1.962829007906363499e+00 3.383630000000000138e+00 6.392002794303033752e+00
3.600000000000000000e+01 2.368788527697915036e+00 3.445445999999999565e+00 5.163438745194718571e+00
3.800000000000000000e+01 2.290798290394194581e+00 3.534880000000000244e+00 5.851399792092641938e+00
4.000000000000000000e+01 1.907220864610704725e+00 3.566564999999999763e+00 6.799460626095887861e+00
4.200000000000000000e+01 1.506573693740193454e+00 3.544196000000000346e+00 7.100466692855655459e+00
4.400000000000000000e+01 2.236019654084664854e+00 3.520176000000000194e+00 6.674362879141037652e+00
4.600000000000000000e+01 2.977413549815212779e+00 3.543281999999999599e+00 6.470813420751875711e+00
4.800000000000000000e+01 2.971198842685048191e+00 3.568948999999999927e+00 6.716533559250458474e+00
5.000000000000000000e+01 1.983767765460094035e+00 3.538275999999999755e+00 7.022880076350202394e+00
5.200000000000000000e+01 1.614301630488723216e+00 3.467576000000000214e+00 6.794916096909579650e+00
5.400000000000000000e+01 1.760284758180243214e+00 3.433682000000000123e+00 6.051892307717987585e+00
5.600000000000000000e+01 2.575409914875123718e+00 3.450833000000000261e+00 5.778916033545109521e+00
5.800000000000000000e+01 2.889287268525840169e+00 3.462013999999999925e+00 6.101783718498823283e+00
6.000000000000000000e+01 2.889287268525840169e+00 3.374271000000000242e+00 6.101783718498823283e+00
6.200000000000000000e+01 2.148036000076210428e+00 3.171336999999999851e+00 6.396427056847091563e+00
6.400000000000000000e+01 2.626791746965378316e+00 2.959705999999999726e+00 4.638400498147928985e+00
6.600000000000000000e+01 3.132512304624738952e+00 2.836036000000000001e+00 3.417084670880798036e+00
6.800000000000000000e+01 3.263208084235583950e+00 2.752699999999999925e+00 3.129988487154595322e+00
7.000000000000000000e+01 3.201263979097603851e+00 2.638462999999999781e+00 3.308456167022150396e+00
7.200000000000000000e+01 3.205549604296213939e+00 2.546348000000000056e+00 3.149635683571589073e+00
7.400000000000000000e+01 3.262864917018005961e+00 2.484966000000000008e+00 2.823547175578950519e+00
7.600000000000000000e+01 3.276694604735801875e+00 2.421058999999999628e+00 2.721463075977210710e+00
7.800000000000000000e+01 3.297722908305712242e+00 2.318464999999999776e+00 2.729582656995377388e+00
8.000000000000000000e+01 3.346715780677327334e+00 2.212253999999999721e+00 2.642416931832314742e+00
8.200000000000000000e+01 3.353073120222187509e+00 2.060909000000000102e+00 2.527192600690522095e+00
8.400000000000000000e+01 3.314883394925467908e+00 1.894322999999999979e+00 2.444920952828166794e+00
8.600000000000000000e+01 3.316848329313330179e+00 1.821552000000000060e+00 2.379190251189612582e+00
8.800000000000000000e+01 3.365705732631788294e+00 1.830141999999999936e+00 2.348692829888546107e+00
9.000000000000000000e+01 3.406106704780145655e+00 1.832324999999999982e+00 2.366800363738609470e+00
9.200000000000000000e+01 3.398930994286963436e+00 1.800402999999999976e+00 2.387853483327037729e+00
9.400000000000000000e+01 3.366351587062241801e+00 1.738487999999999811e+00 2.376857882158395441e+00
9.600000000000000000e+01 3.350097436385886862e+00 1.668703999999999965e+00 2.360358990081014685e+00
2.000000000000000000e+00 5.825164674748943838e-01 2.898795999999999928e+00 4.686568909606277700e+00
4.000000000000000000e+00 7.566012813895255373e-01 2.877800999999999831e+00 4.187256466443194824e+00
6.000000000000000000e+00 9.989970065123874310e-01 3.089736999999999956e+00 4.028157154538281937e+00
8.000000000000000000e+00 9.338033540514779629e-01 3.216274000000000299e+00 4.499303057563249553e+00
1.000000000000000000e+01 1.203979504755217533e+00 3.183758000000000088e+00 5.136488714909791753e+00
1.200000000000000000e+01 1.657201354871460364e+00 2.980677000000000021e+00 4.904809329624706393e+00
1.400000000000000000e+01 1.670010910722826925e+00 2.826444999999999652e+00 4.234473763377546440e+00
1.600000000000000000e+01 1.746024972021916533e+00 2.860875000000000057e+00 4.049790981408720292e+00
1.800000000000000000e+01 1.962167801886222751e+00 2.978780999999999679e+00 4.224626010239095564e+00
2.000000000000000000e+01 2.238860645149538087e+00 3.023128999999999955e+00 4.363262023636395703e+00
2.200000000000000000e+01 2.363912719934987638e+00 2.963536999999999644e+00 4.311388291770779979e+00
2.400000000000000000e+01 2.467318017859898127e+00 2.806384999999999685e+00 4.165235387054772254e+00
2.600000000000000000e+01 2.946628350765858162e+00 2.639272000000000062e+00 3.686007945205416636e+00
2.800000000000000000e+01 2.946628350765858162e+00 2.587190999999999796e+00 3.686007945205416636e+00
3.000000000000000000e+01 3.201676602238951119e+00 2.696994000000000113e+00 2.708902494184779464e+00
3.200000000000000000e+01 3.215649725131831449e+00 2.858140999999999821e+00 2.873002471848815187e+00
3.400000000000000000e+01 3.215649725131831449e+00 2.981562999999999963e+00 2.873002471848815187e+00
3.600000000000000000e+01 3.342637586114534543e+00 2.987731000000000137e+00 3.272159764518972835e+00
3.800000000000000000e+01 3.630176499615509478e+00 2.972615999999999925e+00 3.709502513261969447e+00
4.000000000000000000e+01 3.570233000782299104e+00 2.961834999999999773e+00 3.662810791430765267e+00
4.200000000000000000e+01 3.502786838768079392e+00 3.006707000000000019e+00 3.593769329622080733e+00
4.400000000000000000e+01 3.612426466879288256e+00 3.112350999999999868e+00 3.645228398828262772e+00
4.600000000000000000e+01 3.782955034770846936e+00 3.157083000000000084e+00 3.907121034398515214e+00
4.800000000000000000e+01 3.674273245402055021e+00 3.042996999999999730e+00 4.166922709566247107e+00
5.000000000000000000e+01 3.453145170692167643e+00 2.803455000000000030e+00 3.978998265107736909e+00
5.200000000000000000e+01 3.421315342419525063e+00 2.660464999999999858e+00 3.285115524762034944e+00
5.400000000000000000e+01 3.439944606567257424e+00 2.676184000000000118e+00 2.927126734869454516e+00
5.600000000000000000e+01 3.439944606567257424e+00 2.796694999999999709e+00 2.927126734869454516e+00
5.800000000000000000e+01 3.415256042706557693e+00 2.883383999999999947e+00 3.423891930121653271e+00
6.000000000000000000e+01 3.333256630477748672e+00 2.836600999999999928e+00 3.736995972224146367e+00
6.200000000000000000e+01 3.383704959495305697e+00 2.752399000000000040e+00 3.714393505019770281e+00
6.400000000000000000e+01 3.365704869603515004e+00 2.760054000000000229e+00 3.388022397290089138e+00
6.600000000000000000e+01 3.333189471857214148e+00 2.861596000000000029e+00 3.226906809144470589e+00
6.800000000000000000e+01 3.312725474262398606e+00 3.037497000000000114e+00 3.413101331237790692e+00
7.000000000000000000e+01 3.361242645459010969e+00 3.142361999999999878e+00 3.908555337696817400e+00
7.200000000000000000e+01 3.440384912045382215e+00 3.140547999999999895e+00 4.397422908890433746e+00
7.400000000000000000e+01 3.218464897301950067e+00 3.100435000000000052e+00 4.432022802484679502e+00
7.600000000000000000e+01 2.949679421333867957e+00 3.042234999999999800e+00 4.000839962955458518e+00
7.800000000000000000e+01 2.818440302960921962e+00 3.008548000000000222e+00 3.552692140136195942e+00
8.000000000000000000e+01 2.883145810601116299e+00 3.008154000000000217e+00 3.441743293986212038e+00
8.200000000000000000e+01 3.012793932634274530e+00 2.965231000000000172e+00 3.592387559028957345e+00
8.400000000000000000e+01 3.056780992036153943e+00 2.901276000000000188e+00 3.628547371935657573e+00
8.600000000000000000e+01 3.062844583602673865e+00 2.812758999999999787e+00 3.450279454573365712e+00
8.800000000000000000e+01 3.180464677595780998e+00 2.686081999999999859e+00 3.200292484025953232e+00
9.000000000000000000e+01 3.355000327874169574e+00 2.616106999999999960e+00 3.021557991608970095e+00
9.200000000000000000e+01 3.450247545554451012e+00 2.665637000000000256e+00 2.981847068324626093e+00
9.400000000000000000e+01 3.472616716902508838e+00 2.720091000000000037e+00 3.108033508174649739e+00
9.600000000000000000e+01 3.505313589211743075e+00 2.660698000000000008e+00 3.277448661318339784e+00
0.000000000000000000e+00 8.585360235597367051e+00 1.352028999999999925e+00 2.393285967636931577e+00
2.000000000000000000e+01 8.499132606105535004e+00 1.568101999999999885e+00 2.499590689517976028e+00
4.000000000000000000e+01 8.584808683051962319e+00 1.481252999999999931e+00 2.418683417325094620e+00
6.000000000000000000e+01 8.652910422746177943e+00 1.709584999999999910e+00 2.477791852785510063e+00
8.000000000000000000e+01 8.597704602847880295e+00 1.475644999999999873e+00 2.379682922046384430e+00
1.000000000000000000e+02 8.591914254112246851e+00 1.840383999999999798e+00 2.484914341064739851e+00
1.200000000000000000e+02 8.838716337761294284e+00 1.617723999999999940e+00 2.391764149905312387e+00
1.400000000000000000e+02 8.981106201081137996e+00 1.795617000000000019e+00 2.462438217065561208e+00
1.600000000000000000e+02 9.106577975241233247e+00 1.480855999999999950e+00 2.408249957322255330e+00
1.800000000000000000e+02 9.030651386904503752e+00 1.563248999999999889e+00 2.436904799279214107e+00
2.000000000000000000e+02 9.161895396925450186e+00 1.410666999999999893e+00 2.394414263841296631e+00
2.200000000000000000e+02 9.065217057488947461e+00 1.574211000000000027e+00 2.432536867905817690e+00
2.400000000000000000e+02 8.851989056252831389e+00 1.329224999999999879e+00 2.373412971418285000e+00
2.600000000000000000e+02 8.546355687951908919e+00 1.290166999999999842e+00 2.365767681821090651e+00
2.800000000000000000e+02 8.373071616754252489e+00 1.234121999999999941e+00 2.362082577581389842e+00
3.000000000000000000e+02 8.439601957271303689e+00 1.272354999999999903e+00 2.370256257140930689e+00
3.200000000000000000e+02 8.371486234624022416e+00 1.139032999999999962e+00 2.327334685421525773e+00
3.400000000000000000e+02 8.486885295123862250e+00 1.361829999999999874e+00 2.360801002729216336e+00
3.600000000000000000e+02 8.600990596655954334e+00 1.492237000000000036e+00 2.408353402611966843e+00
3.800000000000000000e+02 8.887648886782246294e+00 1.435657999999999879e+00 2.401538487971301539e+00
4.000000000000000000e+02 8.971735410780460995e+00 1.404422999999999977e+00 2.430225754076007050e+00
4.200000000000000000e+02 9.051421681140782383e+00 1.369987000000000066e+00 2.423595645923563247e+00
4.400000000000000000e+02 9.034652325879816814e+00 1.330242999999999842e+00 2.382125526785498160e+00
4.600000000000000000e+02 9.071976271806505565e+00 1.433162000000000047e+00 2.381620514496175289e+00
4.800000000000000000e+02 9.126672612778312654e+00 1.507597999999999994e+00 2.379116429445150782e+00
5.000000000000000000e+02 9.043586407116428916e+00 1.565881999999999996e+00 2.366694611970358242e+00
5.200000000000000000e+02 8.915094420498300920e+00 1.551871999999999918e+00 2.327350250713624114e+00
5.400000000000000000e+02 8.655508760155155912e+00 1.474957999999999991e+00 2.331636418009131795e+00
5.600000000000000000e+02 8.628265023512108556e+00 1.442164000000000001e+00 2.340734023418701959e+00
5.800000000000000000e+02 8.458026820718007599e+00 1.410234999999999905e+00 2.397062379410216160e+00
6.000000000000000000e+02 8.393426496430354433e+00 1.498677000000000037e+00 2.403114569036485459e+00
6.200000000000000000e+02 8.377153450974436311e+00 1.529122000000000092e+00 2.465163056026681954e+00
6.400000000000000000e+02 8.577676221495174502e+00 1.571165999999999840e+00 2.451177471189583734e+00
6.600000000000000000e+02 8.688788525885316361e+00 1.530768999999999824e+00 2.449968478179717302e+00
6.800000000000000000e+02 8.893884049535877523e+00 1.589980999999999867e+00 2.432573782225338377e+00
7.000000000000000000e+02 9.017494073856832770e+00 1.593887000000000054e+00 2.417927687795243585e+00
7.200000000000000000e+02 9.026921551422725898e+00 1.664725000000000010e+00 2.436926015639715004e+00
7.400000000000000000e+02 8.970991059304186166e+00 1.701707999999999998e+00 2.440966744506844588e+00
