# Supplementary material for: Dynamics of the charge transfer to solvent process in aqueous iodide
Source: Nat Commun. 2024 Mar 21;15:2544. doi: 10.1038/s41467-024-46772-0 (PMC11258362; doi:10.1038/s41467-024-46772-0)
Supplement: Supplementary file 6 — Source Data [file 41467_2024_46772_MOESM6_ESM.zip › fig_data/fig3/he]

0.07754665382786186	-0.005729551134552757
0.4989978292794658	-0.004804722566618569
1.1816449509530447	-0.000005886469020666141
1.252857058242527	-0.00406565936450809
1.4428134219443134	-0.0022039049255673238
1.5140880661395086	0.007556978341588083
1.5853360552601372	0.011427090129584316
1.6565645656724293	0.010992407375117974
1.70403622827989	0.007606187710018197
1.7989590495912995	-0.003697614296457541
1.8672729301192805	0.007648477011012789
1.929662207727307	0.021485279997671913
2.0008907181395985	0.021050597243205793
2.072100775038729	0.016537688080090707
2.1433579909159386	0.022446913072411423
2.215757684296868	0.01847807498900189
2.2699983005709314	0.02429226438854193
2.297799543343615	0.046503117868525345
2.3228102048482393	0.06418189103560978
2.3810310388721616	0.0750722318277548
2.452265700455507	0.07599695787617144
2.519997065084696	0.08978983124955486
2.5592381532636614	0.10400580267191994
2.583071378109077	0.12383666555168293
2.6069174178941874	0.1464996301041186
2.6307655080696493	0.16961573092418192
2.6545905313536595	0.18763404873343426
2.6843524598997317	0.20588047246926378
2.7141292537758512	0.22741213414539385
2.7379763187561372	0.25030166683164345
2.755883402888834	0.27228338918987405
2.784459283136222	0.2907787303143463
2.810668192762121	0.31090474688517244
2.8511219843143367	0.3307625723980544
2.8986951412441853	0.3498065979805227
2.9165827466685452	0.36748352579629084
2.9415909477047477	0.384618535442222
2.9523656464810815	0.40453664243143095
2.9643158340457907	0.421872180253715
2.976270634988791	0.44022727467816125
2.9882300493100806	0.45960192570476954
3.0001879258386075	0.4786367245306572
3.012144264574371	0.4973316711558242
3.0229241918461	0.5184052756274835
3.047950231278359	0.5394825708017751
3.0777372771062343	0.5632799138160434
3.108682588443535	0.5806883430153145
3.1471675951804747	0.6027207100152213
3.17297954923437	0.6225747423059534
3.226468492405663	0.6371795702584342
3.2503217085570024	0.6614285117475667
3.274183126269748	0.6874899983072096
3.2980517203487216	0.7151374618035493
3.321903911304886	0.7391598351588677
3.345753026675523	0.7625025041127449
3.369606242826863	0.7867514456018773
3.40446287879822	0.8065042471918388
3.4765730570615525	0.8135141656616499
3.5478446256712206	0.8225953445273639
3.6191090179146586	0.8300905464563813
3.677221796367069	0.8171006059445498
3.713953924392721	0.8015675662800552
3.764335603506202	0.7853810159508564
3.785026605138318	0.7666945271858884
3.795626918215277	0.7480733946133667
3.820455300017675	0.725468353588354
3.8428912863582263	0.6988750982911128
3.8588314310269625	0.6797115862109251
3.8973389920577657	0.6630008535884275
3.9494836993147744	0.6428951358820787
3.9743273565252895	0.623665960050892
3.9979955249474286	0.60701935338663
4.021657542198515	0.5890133379194853
4.04531494607131	0.5699877658501783
4.0600716054293	0.5516395914931675
4.08076158186624	0.5327265345943857
4.1055991904252185	0.5121606067736975
4.138745390765557	0.4912343228487759
4.1695332321238805	0.47384188669424443
4.19914343178396	0.4585562266256289
4.222816213584389	0.44292917656352915
4.246484382006528	0.42628256989926727
4.270140248086561	0.40691714562923953
4.293805340923172	0.38959083456353616
4.317475047138075	0.3732840800999949
4.341143215560214	0.35663747343573304
4.365994254175993	0.3390395881680057
4.418163566117217	0.3243715056731886
4.465584994161072	0.30988344745121177
4.471446547577726	0.29345879554247334
4.4832414180733275	0.2764692610919638
4.497988850674739	0.25608197353062867
4.515119554500933	0.23766644385057922
4.539798580011886	0.21953446118764053
4.6135944720568585	0.22427913768867436
4.678839123268043	0.21323952847895788
4.730991211930317	0.1947651013360685
4.785520113087767	0.17683505283143763
4.844823553217153	0.1646157515331259
