# Supplementary material for: Dynamics of the charge transfer to solvent process in aqueous iodide
Source: Nat Commun. 2024 Mar 21;15:2544. doi: 10.1038/s41467-024-46772-0 (PMC11258362; doi:10.1038/s41467-024-46772-0)
Supplement: Supplementary file 6 — Source Data [file 41467_2024_46772_MOESM6_ESM.zip › fig_data/fig3/ctts]

0.06574870774673325	0.010580278914515295
0.9875280523156521	0.01567410760107757
1.0314343790151859	0.036432625658330275
1.0911585885359396	0.05473536190059258
1.1345013508017852	0.07588213601650118
1.2083006113451913	0.08137125067149453
1.2533522275123552	0.10536674926756628
1.2473210042941347	0.08429437503011772
1.2772054436636955	0.12961569075669876
1.3010627605957374	0.15477090478108635
1.3249272538940091	0.18151209574217075
1.3487927723874567	0.208479854837069
1.373839520762263	0.23413382631439983
1.3846059154576746	0.2522167314197167
1.3965863462800652	0.2762360291895082
1.4125301816514342	0.30161576095735865
1.4241167324873478	0.3260427788484974
1.4313394375386834	0.3480670468065169
1.4563654769709418	0.3691443419808085
1.4802125419512278	0.39203387466705797
1.5040606321266896	0.4151499754871213
1.527904621521449	0.43735980377192907
1.5517588628679646	0.4618353133948754
1.5756151546048311	0.48676395928544924
1.5994704211465223	0.5114660370422093
1.6245083528428181	0.5351715225687412
1.6352753626553351	0.5533903685543464
1.6590973103538187	0.5707289819621574
1.6841144305880489	0.5898351343722686
1.6984417382064874	0.6077830212729554
1.7094145486276893	0.6340030030067504
1.7224190029740782	0.6594467069535599
1.7296429382596248	0.6817428566721557
1.7428142357980243	0.7065781072822299
1.7567866208466603	0.7335433033891889
1.7668007273221962	0.7602809061671587
1.7799755105241934	0.7858864884321998
1.7919555312685138	0.809815158948466
1.8039257101391475	0.8315687753801194
1.8158958890097816	0.8533223918117729
1.830641681298912	0.876300193802644
1.8386515312060943	0.8973730806376804
1.8624924450153264	0.918903204521047
1.8863477115570175	0.9436052822778069
1.9101978521228307	0.9671745193654979
1.9486037137922123	0.9876167713681808
1.996301431935899	0.9745602817095169
2.0181857607524454	0.9572335093059845
2.0485530670497263	0.9343580217936411
2.0631003815528546	0.9134722330781568
2.087925687769725	0.8901874876517027
2.1175097449528266	0.8691243401708348
2.147097390319042	0.8488541811583152
2.1707532563990735	0.8294887568882876
2.209268813952247	0.8145452557095378
2.241883860672093	0.8074168173546015
2.2657980759363827	0.845146562805656
2.2538371238223296	0.825432059578327
2.30151280026974	0.8671328985421771
2.375292875017717	0.8683819524072264
2.429470632181869	0.8478106789259794
2.50316766612062	0.8307077139521094
2.526833784152408	0.8136079710202199
2.5386348058190626	0.7979778453725932
2.5492372718058913	0.7798325058810804
2.5681619646699168	0.7643401664650583
2.5704465095992868	0.7444934130600731
2.5798655927948877	0.727186068105119
2.585728171406717	0.7109879843301943
2.5939378318536295	0.6887638033129275
2.6033482008902378	0.6695306292205558
2.5973308178068883	0.6515169247895938
2.6446148696972096	0.6066687366365652
2.6504687341500466	0.5885448237242231
2.6527590201723994	0.5699668518685953
2.6681108053298432	0.5519586834915817
2.6917748729712794	0.5344058042920645
2.7134741540586247	0.5199110823014461
2.7500053438298524	0.5474258855420595
2.7750289227936897	0.5679594171951979
2.8107077652959	0.5820158682482354
2.8555648872926023	0.5630281551721997
2.860968471378657	0.539094278129006
2.8757369204811685	0.5233516373108542
2.881588734543654	0.5047745881308844
2.884464407011291	0.48438422498402245
2.899238494687268	0.4698877089018466
2.9015209892262863	0.44958781922923385
2.9109298204701313	0.43001479293614153
2.916787273106083	0.41268386849214767
2.916708845675147	0.39535140625539056
2.943821362328844	0.35280898457186727
2.9698529131893583	0.3337387139929029
2.999435945177284	0.31244899837822115
3.0100301070831903	0.29246845700281643
3.0348605392759382	0.2703165522454315
3.06919330051255	0.24925463499877432
3.0952324378173643	0.23186096861003225
3.1283823288603343	0.2117503299668403
3.1401556702572475	0.19000286470624062
3.1531352562978063	0.17246987429313054
3.17079219280765	0.1391689720007896
3.182552001628245	0.11443080737384737
3.1943470771628815	0.0974865865501009
3.196628341467689	0.07691481511691145
3.206041478531272	0.058293374985836754
3.2118989311672235	0.04096245054184333
3.2520662490141965	0.026661319573555664
3.3111601587772106	0.051426471243025906
3.2890238516321406	0.03180643242830827
3.3633922785685875	0.06937932301749172
3.396084983822987	0.0794134207989523
3.4167544563564136	0.05596900122389403
3.4493479739775714	0.04408263205886742
3.500875308699816	0.062447978435069995
3.520747691984193	0.08148482765130893
3.5457725011822405	0.10229024106502371
3.5565352051750208	0.11955750088861117
3.5922181484579325	0.1345202244769037
3.652372647039544	0.12298084726471381
3.7108281043022306	0.11076132628172153
3.722610672455725	0.09105297422544623
3.7308329428032976	0.07161558125408951
3.7580639720192974	0.055264435839443626
3.8173786892956145	0.04553738401308394
3.8489485495339077	0.02606072606650023
3.8691730873611117	0.013604732832015465
3.9340636703318075	0.03363503888990382
3.986465154807139	0.026549487866481147
4.013099725469958	0.0095637978978802
4.058176122069082	0.0015549731858732763
4.1258414641289605	0.0007568587416466599
4.197072024931604	0.0007753122548079805
4.268302585734247	0.0007937657679693011
4.339535196927241	0.0012653555487582846
4.387095026319806	0.017363995391646903
4.399071868959082	0.04059030469309022
4.411022056523791	0.05792584251537436
4.422979933052318	0.07696064134126201
4.434939347373608	0.09633529236787042
4.446889534938317	0.11367083019015456
4.569892745023088	0.12380114986167023
4.607282345360516	0.1411270947862393
4.64297656579036	0.158582067846484
4.673913265488186	0.17408732472171917
4.702464541051358	0.1871450306346596
4.78559023643778	0.19233231318430288
4.817190032375201	0.17947144474508303
4.844759581038193	0.15047789998314354
4.856575980632483	0.13824629634272423
