# Supplementary material for: Dynamics of the charge transfer to solvent process in aqueous iodide
Source: Nat Commun. 2024 Mar 21;15:2544. doi: 10.1038/s41467-024-46772-0 (PMC11258362; doi:10.1038/s41467-024-46772-0)
Supplement: Supplementary file 6 — Source Data [file 41467_2024_46772_MOESM6_ESM.zip › fig_data/fig3/ss]

0.08357578564792367	0.014880624109915974
0.09368996288911713	0.0012658681463459942
0.16068075581472308	0.001315590112363818
0.23191182921495412	0.0014473276924320544
0.29720343436518337	0.0007845390113885298
0.37436526185642316	-0.00021502628484881825
0.44559992343976884	0.0007096997635676061
0.5168386858038169	0.0025406983472395783
0.5880569442643525	-0.00015966574536485645
0.6592875050669956	-0.00014121223220353585
0.7305180658696387	-0.00012275871904221525
0.8017486266722819	-0.00010430520588111669
0.8729822630604519	0.0005938527087216983
0.9399777425925749	0.0016793147150313548
1.0154403090802107	-0.00004894466639715489
1.0866759958587324	0.001102349515833323
1.155404933976389	0.010474171213837868
1.254402539969786	0.009528813112511969
1.3241101733390335	0.0009372930925570788
1.395342784532028	0.0014088828733462844
1.4666020507995885	0.0077712441332944415
1.5378178487917031	0.004527116519536856
1.6090283157689034	0.00010483460994725746
1.6802578513763713	-0.00010328001070547543
1.7514976389355947	0.0019542867067803282
1.8272092765911498	0.008419756971517423
1.8939659369071102	0.0035771706697995675
1.9652334047360762	0.011752077000258376
2.0364485876110847	0.008372008506212447
2.1076770980233768	0.007937325751746105
2.1789302131198838	0.012940278208811495
2.250138219628663	0.007974232778068746
2.309549817849077	0.019657869597114797
2.368983970363355	0.03632600536006492
2.4342497405951584	0.029953699706913195
2.499486190244939	0.01710154542668607
2.55888907430636	0.026859353108314554
2.612388884546515	0.04386580327922207
2.6391726211073876	0.05984577678053182
2.689691676374403	0.07401935638238477
2.755065297138683	0.09148201840644665
2.8144954513917755	0.10726653844752287
2.8798469279402616	0.1198353287812064
2.946785875281272	0.10842717655149703
3.01439559318005	0.12032332168480542
3.0580166227078514	0.14049916274116714
3.117441035867961	0.15501490123288586
3.188720806039034	0.16590862516911042
3.25999545023423	0.17566950843626605
3.315471836772996	0.19222333493713362
3.3444668168081804	0.21588453203207836
3.388308146133579	0.23477222999590885
3.4621075531334395	0.2402937115271615
3.536294007926212	0.2376507583643921
3.5797134328227265	0.2569995744725747
3.640298776999717	0.26571547629721237
3.7055159529801958	0.24860384110128553
3.7750234828968057	0.24264045651240107
3.821204717691059	0.23517568091163188
3.8529175194281247	0.21605509521801214
3.9249616458308556	0.20846755249496152
3.996199382999728	0.21007198294481955
4.063852422717499	0.20655505089482717
4.120767431473052	0.1912235987750336
4.166715226884873	0.17901971812082185
4.233457226909822	0.1709372075055665
4.29610314504348	0.16861223571310457
4.3639543208155285	0.15057990690311862
4.4351602769339555	0.1451607252047482
4.482572355197809	0.12860636560238947
4.506217579751918	0.10688916410337423
4.51998697615578	0.0889938697151973
4.543163050893617	0.0729135552360729
4.624818308839635	0.0810911527038678
4.696056046008507	0.08269558315372572
4.747693223070999	0.06286808877239691
4.790876347802354	0.04873496776586794
4.844294142428458	0.04761596723166983
