# Supplementary material for: Dynamics of the charge transfer to solvent process in aqueous iodide
Source: Nat Commun. 2024 Mar 21;15:2544. doi: 10.1038/s41467-024-46772-0 (PMC11258362; doi:10.1038/s41467-024-46772-0)
Supplement: Supplementary file 6 — Source Data [file 41467_2024_46772_MOESM6_ESM.zip › fig_data/fig3/ti.dat]

4.0 -0.0 0.010603760743827096
4.040404040404041 -0.0056190996258529335 0.010536336622356084
4.08080808080808 -0.010599282065361246 0.010468912500885073
4.121212121212121 -0.014940547318525156 0.010401488379414063
4.161616161616162 -0.018642895385344544 0.010334064257943051
4.202020202020202 -0.021706326265819413 0.010266640136472039
4.242424242424242 -0.024130839959949718 0.010199216015001029
4.282828282828283 -0.025916436467735563 0.010131791893530018
4.3232323232323235 -0.02706311578917689 0.010064367772059006
4.363636363636363 -0.027570877924273693 0.009996943650587996
4.404040404040404 -0.027439722873025995 0.009929519529116984
4.444444444444445 -0.026669650635433778 0.009862095407645974
4.484848484848484 -0.02526066121149708 0.009794671286174964
4.525252525252525 -0.023214497434241057 0.009851463047900242
4.565656565656566 -0.020533947836506083 0.009982784339543298
4.606060606060606 -0.01722005811810729 0.010114105631186353
4.646464646464646 -0.013272828279044774 0.010245426922829407
4.686868686868687 -0.008692258319318358 0.010376748214472462
4.7272727272727275 -0.0034783482389281247 0.01050806950611552
4.767676767676768 0.002368901962125928 0.010639390797758575
4.808080808080808 0.008849492283843649 0.010770712089401628
4.848484848484849 0.015963422726225324 0.010902033381044684
4.888888888888889 0.023710693289270817 0.01103335467268774
4.929292929292929 0.032091303972979934 0.011164675964330793
4.96969696969697 0.04110525477735305 0.011295997255973848
5.01010101010101 0.050599226238754166 0.011422681383012277
5.05050505050505 0.059959940502639836 0.011535454016236818
5.090909090909091 0.06872743917810302 0.011648226649461363
5.1313131313131315 0.07690172226514352 0.011760999282685907
5.171717171717171 0.08448278976376117 0.011873771915910448
5.212121212121212 0.0914706416739563 0.011986544549134993
5.252525252525253 0.09786527799572874 0.012099317182359536
5.292929292929293 0.1036666987290785 0.01221208981558408
5.333333333333334 0.10887490387400556 0.012324862448808625
5.373737373737374 0.11348989343050984 0.012437635082033166
5.414141414141414 0.11751166739859155 0.01255040771525771
5.454545454545455 0.12094022577825056 0.012663180348482253
5.494949494949495 0.12377556856948682 0.012775952981706796
5.5353535353535355 0.1262716701237395 0.014227814219252564
5.575757575757576 0.1287187868426531 0.015870973828844226
5.616161616161616 0.13115320077643314 0.017514133438435855
5.656565656565657 0.13357491192507975 0.01915729304802752
5.696969696969697 0.13598392028859288 0.020800452657619182
5.737373737373737 0.13838022586697246 0.02244361226721081
5.777777777777778 0.1407638286602186 0.02408677187680247
5.818181818181818 0.14313472866833127 0.025729931486394138
5.858585858585859 0.14549292589131044 0.027373091095985798
5.8989898989899 0.14783842032915612 0.02901625070557746
5.9393939393939394 0.15017121198186828 0.03065941031516909
5.97979797979798 0.15249130084944698 0.03230256992476076
6.020202020202021 0.1548105034995822 0.032291010087033174
6.0606060606060606 0.15715245306765388 0.030624730801986463
6.101010101010101 0.15952896612135214 0.028958451516939713
6.141414141414142 0.1619400426606769 0.027292172231892967
6.181818181818182 0.16438568268562814 0.025625892946846255
6.222222222222222 0.16686588619620593 0.023959613661799505
6.262626262626263 0.16938065319241025 0.02229333437675276
6.303030303030303 0.171929983674241 0.020627055091706044
6.343434343434343 0.17451387764169835 0.018960775806659298
6.383838383838384 0.1771323350947822 0.017294496521612548
6.424242424242424 0.17978535603349252 0.015628217236565836
6.464646464646465 0.18247294045782947 0.013961937951519052
6.505050505050505 0.18520158782645954 0.01254132100901683
6.545454545454546 0.18802329380871682 0.012840340464325977
6.5858585858585865 0.19098355461526845 0.013139359919635123
6.626262626262626 0.19408237024611433 0.013438379374944263
6.666666666666667 0.1973197407012546 0.01373739883025341
6.707070707070708 0.20069566598068922 0.014036418285562556
6.747474747474747 0.20421014608441806 0.014335437740871697
6.787878787878788 0.20786318101244133 0.014634457196180842
6.828282828282829 0.21165477076475891 0.01493347665148999
6.8686868686868685 0.21558491534137075 0.01523249610679913
6.909090909090909 0.219653614742277 0.015531515562108276
6.94949494949495 0.22386086896747756 0.01583053501741742
6.98989898989899 0.22820667801697236 0.016129554472726564
7.030303030303031 0.23243062043602744 0.015928404706441142
7.070707070707071 0.23618546761833012 0.015560531866290882
7.111111111111111 0.23938441241230254 0.01519265902614062
7.151515151515152 0.2420274548179448 0.014824786185990344
7.191919191919192 0.24411459483525666 0.014456913345840082
7.232323232323233 0.24564583246423827 0.014089040505689814
7.272727272727273 0.24662116770488957 0.013721167665539543
7.313131313131313 0.24704060055721058 0.013353294825389283
7.353535353535354 0.24690413102120132 0.012985421985239012
7.3939393939393945 0.24621175909686174 0.012617549145088744
7.434343434343434 0.24496348478419191 0.012249676304938483
7.474747474747475 0.24315930808319175 0.011881803464788215
7.515151515151516 0.24093919547899928 0.01189983446810408
7.555555555555555 0.23867639093198242 0.012561038543863466
7.595959595959597 0.23660417191737101 0.013222242619622881
7.636363636363637 0.23472253843516522 0.013883446695382268
7.6767676767676765 0.23303149048536492 0.014544650771141653
7.717171717171718 0.2315310280679701 0.01520585484690107
7.757575757575758 0.23022115118298087 0.015867058922660455
7.7979797979797985 0.22910185983039713 0.016528262998419856
7.838383838383839 0.2281731540102189 0.017189467074179256
7.878787878787879 0.22743503372244622 0.017850671149938643
7.91919191919192 0.22688749896707905 0.018511875225698044
7.95959595959596 0.2265305497441174 0.019173079301457445
8.0 0.2263641860535613 0.019834283377216832
