# Supplementary material for: Dynamics of the charge transfer to solvent process in aqueous iodide
Source: Nat Commun. 2024 Mar 21;15:2544. doi: 10.1038/s41467-024-46772-0 (PMC11258362; doi:10.1038/s41467-024-46772-0)
Supplement: Supplementary file 6 — Source Data [file 41467_2024_46772_MOESM6_ESM.zip › fig_data/fig3/cp]

0.08950863113709084	0.014211520226590224
0.09539120105484511	0.0024315150610350056
0.17256994426648264	0.0051703239727258765
0.24381752330904127	0.008949808507196622
0.3150279902862422	0.004527526597607023
0.3862431731612507	0.0011474581035610942
0.4574737339638938	0.0011659116167224148
0.5287073703520638	0.0018640695313250077
0.59993485556918	0.001202818643044834
0.6711654163718231	0.0012212721562061546
0.7423959771744663	0.0012397256693674752
0.8136265379771094	0.0012581791825287958
0.8848714515122115	0.004448586569083535
0.9560999619245033	0.004013903814617192
1.0273182203850384	0.0013135397220127576
1.0985528819683843	0.002238265770429182
1.1639134030165308	0.01680589052909265
1.2097971033887012	0.03728800457593806
1.245497643414521	0.009288609882862175
1.2530108375188713	0.02991956070756463
1.3122469564983898	0.002822285288812232
1.38347204959343	0.00163237542163297
1.4547166213968064	0.004747260096916506
1.5259396641014953	0.003104213962109803
1.5983498828195608	0.0014614753858559482
1.6505897281888684	0.00238128049742925
1.76338392266769	0.005167077521336161
1.8371800832161607	0.009971093295511935
1.852530623493748	0.029168605241417067
1.8811093742876284	0.04829833714056786
1.9031665510107851	0.06917095209804547
1.9192847720815287	0.08936232486131779
1.9419553230782638	0.11460785858067846
1.9628405991961602	0.13885603117342904
1.9718284853008923	0.15743692483530736
2.00158682566385	0.17489036010278858
2.049149730641942	0.1916687043471188
2.102604432294369	0.19870615663021807
2.1323684112307926	0.21740571663367547
2.138371441581683	0.2322474671912439
2.153293157362951	0.250376762378258
2.1694332150909355	0.27539403639176496
2.1742655750707756	0.29388322634518327
2.202846376255007	0.3134660945119617
2.2397335137912133	0.3321901566801164
2.299108204985304	0.3357173406818652
2.3312557627050636	0.35645662900675223
2.3479955596107907	0.3828334656024184
2.3528299699809825	0.40177579182346435
2.367759887323655	0.421717632080989
2.379719301644945	0.4410922831075974
2.4029648846156904	0.4622370873842041
2.4185024351389575	0.48528306485425443
2.4581472451780857	0.501266370239885
2.470090768974153	0.5171292151923792
2.5016493520655145	0.4951603077738438
2.5075134684701075	0.4793020761996398
2.5413577974337582	0.4627390229421916
2.581254117140758	0.5093187657468561
2.5787850370797756	0.48838325506535385
2.595683534198689	0.5498328387753992
2.5908597858583238	0.533246821146017
2.578668164829754	0.4625544878105785
2.6053396425188953	0.5849080463581999
2.5969494452015547	0.5672335790108533
2.6173319656053233	0.6115555344802318
2.629329209628594	0.6392905496445701
2.6413313745887077	0.6681130918512148
2.6533187767382924	0.6936730529309405
2.680726857161123	0.7164502242259411
2.7401640852609277	0.7337980643903326
2.799506739105781	0.7302449942103995
2.820403036071815	0.7569287742416486
2.836530176340587	0.7790912897691014
2.8473113338465272	0.8004367760013373
2.859266134789527	0.8187918704257835
2.865275828909059	0.8351063138531419
2.880193956507212	0.8524426205718076
2.906145966867743	0.8720150976531988
2.9580588628498976	0.8756406857461625
2.9890300091056234	0.8987586319175418
3.0081275498762596	0.9214656798625296
3.036724959222336	0.9447189517970919
3.0778462407077583	0.9621688574640399
3.0795949307644723	0.973821372286683
3.121047672495821	0.9520815959899005
3.126909738510063	0.935770228148069
3.1598055178421682	0.9178043661586363
3.170282670805362	0.9011165808214866
3.1623158790955563	0.8895595556066305
3.216725037456493	0.9617732785827011
3.192235175101088	0.9425841878828813
3.22041281095968	0.9855099153969267
3.227801246133979	0.9317181442163988
3.26354570112743	0.9602749558335206
3.269403666360969	0.9430573154564338
3.2811934108806926	0.9249349403368552
3.292993407352173	0.9090782465554148
3.304777000700842	0.8895964626329531
3.334388738153685	0.8746506547650583
3.352126665082403	0.859248635044009
3.366269027491158	0.8363236306046828
3.375675398266582	0.8162068407904373
3.389704989206018	0.7683593416315909
3.4038403802875776	0.7438936738823307
3.4197854458931585	0.7258176888444493
3.4392735860257084	0.7036644000735772
3.464127700227014	0.6867462192072913
3.4818589633870913	0.6698715066164522
3.4995702352412423	0.6485787154162436
3.5172774063146917	0.6263796516807797
3.5290753523958203	0.6100698216317115
3.540869197696247	0.5928537190473883
3.5526609926063215	0.5751844801954373
3.5814118590245445	0.5573901675320596
3.65777689017964	0.5677026058037032
3.70393879272201	0.5559654025367305
3.718685200128245	0.5353515468415816
3.7186113860755996	0.5190386412069866
3.7274116614631914	0.4961575663809361
3.7421703712115346	0.4782625282915529
3.7391204155640403	0.46013630869006583
3.753886301678613	0.44382724753737945
3.7775437055514076	0.42480167546807246
3.7987984620106006	0.39952220778839853
3.8277649416199027	0.3731572121970109
3.842524676563422	0.35548874224144167
3.9019654928463408	0.3736295708741817
3.952361524692282	0.3606149744183763
3.967126898209265	0.344192629198783
3.983658375455304	0.3245308210034813
3.999605593970752	0.30693062904660884
4.019106344003964	0.2875641283216467
4.038019144603952	0.26944359855338407
4.0616862878309155	0.25257042375530836
4.085342153910947	0.23320499948528073
4.109002633369268	0.21485913181741512
4.165256630448748	0.184626894984523
4.275015384335104	0.17249429956818985
4.325989146615213	0.19345613213582635
4.373561424806339	0.21230595646074013
4.426484562760203	0.1955698282891778
4.4471986312837695	0.18198112253502075
4.470860648534854	0.16397510706787588
4.484591429253768	0.137545746306045
4.503294235708615	0.11674410902789356
4.512132545837222	0.10226871196633569
4.541723164269447	0.08265560054187615
4.559472573384133	0.06979114391954155
4.587878066193331	0.05063086120415705
4.612725106547925	0.032149360214555944
4.645307859619739	0.017884025644484325
4.707567962635635	0.003173243770602241
4.778803649414157	0.004324537952832719
4.838251642063306	0.02405134352226934
4.856124894755207	0.03855631746464394
